# Supplementary material for: High-dose benzodiazepine use and QTc interval prolongation, a latent class analysis study
Source: Sci Rep. 2024 Jan 2;14:155. doi: 10.1038/s41598-023-50489-3 (PMC10762262; doi:10.1038/s41598-023-50489-3)
Supplement: Supplementary file 1 — Supplementary Information. [file 41598_2023_50489_MOESM1_ESM.xls]

## Sheet: QTc
anno ricovero	sesso	età	lavoro	scolarità	stato civile	tipo BDZ 1	dose media BDZ 1 (mg)	ddd1	formulazione	altra TD in atto (escluso tabacco)	storia TD (escluso tabacco)	EROINA	COCAINA	THC	ALCOL	BARBITURICI	TABAGISMO	MDMA	terapia sostitutiva OPP	Patologia Psichiatrica	terapia antidepressiva	terapia anticonvulsiva dopo dimissione	QT(ms)	QTc(ms)	Na+ (mmol/L)	K+ (mmol/L)	Farmaci (tutti con dosaggio)	ALT	GGT	BMI	Bilirubina mg/dl	QT(ms)	QTc(ms)	FC (bpm)	Na+ (mmol/L)	K+ (mmol/L)	Cl- (mmol/L)	Farmaco_QTC_Y_QTC_N
2015	0	50	0	2	0	8	25	25	1	0	0	2	2	1	1	1	3	1	1	0	0	0	436	470	138	4.25	Depakin 1000mg/die. Venlafaxina 75mg/die. Levomepromazina 100mg/die. Metadone sciroppo 50mg/die.	15	19	20	0.26	436	470	70	138	4.25	101	1
2015	0	42	1	2	0	8	20	20	0	0	0	1	1	1	3	1	3	1	0	0	0	0	364	409	138	3.92	Depakin 1000mg/die.. Escitalopram 12mg/die.	24	13	20	0.51	364	409	76	138	3.92	96	1
2015	1	41	0	3	1	8	150	150	1	1	1	1	1	1	1	1	3	1	0	0	1	0	432	445	143	Emolisi eccedente specifiche di qualità	Depakin 1000mg/die.	9	24	21	0.32	432	445	64	143	Emolisi eccedente specifiche di qualità	105	0
2015	0	40	2	2	0	8	50	50	1	1	0	2	2	1	1		3	1	1	1	1	0	376	444	141	4.48	Depakin 1000mg/die. Metadone 20mg/die.	24	63	41.5	0.61	376	444	84	141	4.48	99	1
2015	0	41	0	2	1	8	50	50	1	1	0	1	2	2	1	1	3	1	0	0	1	0	400	416	139	3.79	Depakin 1000mg/die.	22	22	23	0.39	400	416	65	139	3.79	100	0
2015	1	47	1	1	0	8	25	25	1	1	1	1	1	1	1	1	3	1	0	0	0	0	408	455	144	4.1	Depakin 1000mg/die. Sertraliana 100mg/die.	11	17	27	0.18	408	455	75	144	4.1	104	1
2015	0	37	1	2	1	8	25	25	1	0	0	3	2	2	2	2	3	1	1	0	0	0	352	461	136	Emolisi eccedente specifiche di qualità	Quetiapina 900mg/die. Levomepromazina 100mg/die. Valproato 1000mg/die. Metadone 35mg/die.	30	43	31	0.28	352	461	103	136	Emolisi eccedente specifiche di qualità	99	1
2015	1	51	0	2	3	8	25	25	1	1	1	1	2	1	1	1	3	1	0	0	0	0	414	437	139	4.44	Depakin 1000mg/die. Paroxetina 20mg/die.	13	36	20	0.62	414	437	67	139	4.44	101	1
2015	0	55	2	2	1	8	125	125	1	1	1	1	1	1	1	1	1	1	0	0	0	0	444	412	142	4.31	Sertralina 100mg/die.	15	10	21	0.39	444	412	52	142	4.31	104	1
2015	0	49	0	2	1	2	12	12	0	0	0	1	1	1	1	3	1	1	0	0	0	0	402	373	146*	4.22	Depakin 1000mg/die. Paroxetina 20mg/die.	28	70	24	0.32	402	373	52	146*	4.22	105	1
2015	1	49	0	2	1	2	15	15	1	1	0	2	2	2	1	1	3	1	0	0	0	0	450	384	140	3.93	Depakin 300mg/die. Escitalopram 10mg/die.	19	em	19	0.19	450	384	44	140	3.93	102	1
2015	0	34	0	3	0	8	25	25	1	1	0	1	1	2	1	1	2	1	0	0	1	0	360	412	138	4.15	Nessuno oltre BZD	15	56	25	0.38	360	412	79	138	4.15	100	0
2015	1	50	1	1	2	8	150	150	1	0	0	2	3	1	3	1	3	1	0	0	1	0	380	443	141	4.31	Depakin 1000mg/die.	81	94	25.7	0.69	380	443	82	141	4.31	102	0
2015	0	47	0	1	3	8	150	150	1	1	1	1	1	1	1	1	3	1	0	0	0	0	394	396	141	4.69	Depakin 1000mg/die. Citalopram 20mg/die.	10	11	24	0.26	394	396	61	141	4.69	104	1
2015	0	61	2	1	3	8	50	50	1	1	1	1	1	1	1	1	1	1	0	1	1	0	408	467	141	3,18*	Depakin 1000mg/die. Ramipril+Idroclorotiazide 5mg+25mg/die.	19	63	34	0.79	408	467	79	141	3,18*	102	0
2015	1	48	1	1	1	7	100	40	0	1	1	1	1	1	1	1	3	1	0	0	0	0	414	489**	138	3,37*	Venlafaxina 75mg/die.	12	11	12.5	0.14	414	489**	84	138	3,37*	100	1
2015	1	55	2	1	1	8	18	18	1	1	1	1	1	1	1	1	3	1	0	0	0	0	422	435	148*	4.22	Depakin 1000mg/die. Paroxetina 20mg/die. Acamprosato 1332mg/die.	15	18	18	0.34	422	435	64	148*	4.22	106	1
2015	1	70	2	2	1	8	75	75	1	1	1	1	1	1	1	1	3	1	0	0	0	0	444	428	139	Emolisi eccedente specifiche di qualità	Bisoprololo 5mg/die. Escitalopram 15mg/die. Clopidogrel 75mg/die. Ezetimibe 10mg/die. Ranitidina 1cp. Eskim (omega3) 1000mg/die.	15	12	21	0.31	444	428	56	139	Emolisi eccedente specifiche di qualità	105	1
2015	0	45	0	1	1	8	150	150	1	0	0	1	3	1	1	1	3	1	0	0	1	0	412	475	141	3,33*	Depakin 1000mg/die.	32	64	31	0.12	412	475	80	141	3,33*	103	0
2015	1	52	1	3	1	8	50	50	1	1	0	1	1	1	2	1	3	1	0	0	1	0	442	419	148*	4.05	Depakin 1000mg/die.	11	6	22	0.36	442	419	54	148*	4.05	108*	0
2015	0	47	0	2	1	8	100	100	1	1	0	2	2	1	1	1	3	1	0	0	0	0	448	416	140	Emolisi eccedente specifiche di qualità	Depakin 1000mg/die. Paroxetina 20mg/die.	24	47	21.5	0.88	448	416	52	140	Emolisi eccedente specifiche di qualità	101	1
2015	0	32	1	1	0	8	100	100	1	0	0	2	2	3	1	1	3	1	1	0	0	0	436	397	142	Emolisi eccedente specifiche di qualità	Depakin 1000mg/die. Metadone cloridrato 90mg/die.	20	159	16.8	0.45	436	397	50	142	Emolisi eccedente specifiche di qualità	102	1
2015	0	37	0	2	0	8	200	200	1	0	0	1	2	1	3	1	3	1	0	1	0	0	424	426	137	3.78	Depakin 1000mg/die. Sertralina 100mg/die.	13	66	28	0.14	424	426	61	137	3.78	101	1
2015	0	77	2	0	2	8	50	50	1	1	1	1	1	1	1	1	2	1	0	0	0	0	442	430	141	3.45	Torasemide 10mg/die. Glicazide 30mg/die. Losartan 100mg/die. Metformina cloridrato 2000mg/die. Ezetimibe+simvastatina 10mg/die. Acido acetilsalicilico 100mg/die.	14	28	29	0.39	442	430	57	141	3.45	104	0
2015	0	18	2	1	0	8	10	10	1	1	1	1	1	1	1	1	3	1	0	0	1	0	412	381	140	4.8	Depakin 1000mg/die.. Vareniclina 2mg/die.	13	12	22	0.7	412	381	51	140	4.8	106	0
2015	1	44	1	3	0	8	50	50	1	1	1	1	1	1	1	1	1	1	0	0	1	0	402	452	139	4.03	Nessuno oltre BZD	16	27	27	0.41	402	452	76	139	4.03	102	0
2015	1	53	0	2	3	8	50	50	1	1	1	1	1	1	1	1	1	1	0	1	1	0	430	414	142	4.13	Depakin 1000mg/die. Lisina acetilsalicilato 100mg/die.	18	8	21	0.36	430	414	56	142	4.13	102	0
2015	1	56	2	2	1	2	30	30	1	1	0	1	1	1	2	1	3	1	0	0	0	0	380	438	136	4.14	Depakin 1000mg/die. Quetiapina 300mg/die.	24	30	21	0.38	380	438	80	136	4.14	95	1
2015	0	66	2	1	1	8	50	50	1	1	0	1	2		1	1	3	1	0	1	0	0	398	398	144	5,16*	Depakin 1000mg/die. Escitalopram 10mg/die. Quetiapina 25mg/die.	10	21	21	0.32	398	398	60	144	5,16*	106	1
2015	0	39	0	3	0	8	50	50	1	1	1	1	1	1	1	1	1	1	0	0	1	0	352	415	138	4.2	Depakin 1000mg/die.	21	28	26	0.2	352	415	84	138	4.2	104	0
2015	1	47	1	1	1	8	50	50	1	0	0	1	1	1	3	1	3	1	0	1	0	0	428	413	144	4.31	Citalopram 20mg/die. Valpromide 600mg/die.	10	9	18	0.24	428	413	56	144	4.31	105	1
2015	1	47	1	1	3	2	15	15	1	1	1	1	1	1	1	1	3	1	0	0	0	0	390	399	141	Emolisi eccedente specifiche di qualità	Paroxetina 20mg/die.	em	10	20	0.17	390	399	63	141	Emolisi eccedente specifiche di qualità	106	1
2015	1	44	1	2	1	8	50	50	1	1	1	1	1	1	1	1	1	1	0	0	1	0	392	406	142	3.86	Depakin 1000mg/die.	14	33	17	0.43	392	406	64	142	3.86	100	0
2015	1	31	0	1	1	2	40	40	0	1	1	1	1	1	1	1	3	1	0	0	0	0	352	411	143	4.15	Depakin 900mg/die.	10	9	17.6	0.45	352	411	82	143	4.15	105	0
2015	1	44	1	2	0	8	40	40	1	1	0	2	2	1	2	1	3	1	0	0	0	0	392	441	138	4.52	Depakin 1000mg/die. Clonazepam 4mg/die. Pregabalin 175mg/die. Metadone 25mg/die.	17	9	23	0.25	392	441	76	138	4.52	103	1
2016	0	36	2	2	0	8	80	80	1	1	0	1	2	1	2	1	3	1	0	0	1	0	378	396	145	4.24	Nessuno oltre BZD	20	29	28.4	0.38	378	396	66	145	4.24	107	0
2016	1	58	0	3	3	8	50	50	1	1	1	1	1	1	1	1	1	1	0	0	0	0	394	439	138	3.45	Duloxetina 60mg/die. Omeoprazolo 20mg/die. Losartan+Idroclorotiazide 50mg+12,5mg/die.	8	23	23.5	0.36	394	439	75	138	3.45	98	0
2016	1	70	2	0	1	8	86	86	0	1	1	1	1	1	1	1	1	1	0	0	0	0	468	404	140	4.12	Paroxetina 20mg/die. Cardiolip (omega3) 1cp/die.	13	12	20	0.43	468	404	45	140	4.12	101	1
2016	0	54	0	1	1	8	40	40	1	0	0	1	1	1	1	1	3	1	0	0	0	0	420	443	143	4.63	Velafaxina 150mg/die. Pregabalin 50mg/die. Ranitidina 150mg/die. Spasmex 1cp/die.	7	12		0.14	420	443	67	143	4.63	104	1
2016	0	68	0	3	1	8	15	15	1	1	1	1	1	1	1	1	1	1	0	1	0	0	392	457	145	4,93*	Acido acetilsalicilico 100mg/die. Telmisartan 40mg/die. Rosuvastatina 10mg/die.	18	35	28.5	0.57	392	457	88	145	4,93*	108*	0
2016	1	53	1	2	1	8	25	25	1	1	1	1	1	1	1	1	1	1	0	0	0	0	418	460	137	4.22	Lamotrigina 75mg/die. Trandolapril 0,5mg/die.	14	11	30	0.42	418	460	73	137	4.22	101	0
2016	0	39	0	1	1	8	50	50	1	0	0	3	3	2	2	1	3	1	1	0	0	0	402	418	140	4.35	Depakin 1000mg/die. Metadone 25mg/die. Duloxetina 60mg/die.	28	25	24	0.2	402	418	65	140	4.35	101	0
2016	0	51	1	2	0	8	16	16	0	1	1	1	1	1	1	1	3	1	0	0	0	0	396	489	146*	3.97	Eutirox 125mcg/die. Acido acetilsalicilico 100mg/die. Valsartan 160mg. Atorvastatina 20mg/die. Olevia (omega3) 1cp/die. Insulina 15UI/die. Repaglinide 1mg/die.	32	78	25.9	0.71	396	489	92	146*	3.97	109*	0
2016	0	28	0	2	0	8	50	50	1	1	1	1	1	1	1	1	3	1	0	0	1	0	365	382	140	3.65	Depakin 1000mg/die.	16	37	23.4	0.62	365	382	55	140	3.65	103	0
2016	0	74	2	2	4	8	10	10	1	0	0	1	1	1	2	1	3	1	0	0	0	0	402	472	147*	3.76	Eutirox 125mg/die. Lercanidipina 10mg/die. Lisina acetilsalicilato 160mg/die.	8	12	24	0.53	402	472	83	147*	3.76	106	0
2016	1	60	0	3	1	8	50	50	1	1	1	1	1	1	1	1	3	1	0	0	0	0	378	435	145	4.65	Mirtazapina 45mg/die. Candesartan+Idroclorotiazide 32mg/12,5mg/die. Nebivololo 5mg/die. Duloxetina 60mg/die.	43	27	25.6	0.26	378	435	80	145	4.65	104	1
2016	1	34	1	1	0	8	50	50	1	0	0	1	2	2	3	1	3	1	0	0	0	0	394	392	138	3.74	Sertralina 50mg/die.	15	13	17.6	0.31	394	392	60	138	3.74	105	1
2016	0	45	0	1	1	8	50	50	1	1	0	1	1	2	1	1	2	1	0	0	0	0	374	400	142	3.91	Depakin 750mg/die. Quetiapina 150mg/die. Escitalopram 10mg/die.	32	25	31	0.22	374	400	69	142	3.91	99	1
2016	0	52	0	2	0	8	125	125	1	1	1	1	1	1	1	1	3	1	0	0	0	0	368	424	141	4.22	Colecalciferolo 100.000UI/mese.	19	30	20	0.24	368	424	80	141	4.22	107	0
2016	1	46	0	3	1	8	30	30	1	1	1	1	1	1	1	1	3	1	0	0	0	0	406	431	145	4.59	Depakin 1000mg/die. Paroxetina 20mg/die.	12	10	19.2	0.31	406	431	68	145	4.59	108*	1
2016	1	55	0	2	3	8	15	15	1	0	0	1	1	1	3	1	3	1	0	0	0	0		423	144	4.78	Depakin 1000mg/die. Nebivololo+Idroclorotiazide 2,5mg/6,25mg/die. Rabeprazolo 20mg/die.	12	22	19	0.29		423		144	4.78	105	0
2016	1	43	1	1	1	8	50	50	1	1	1	1	1	1	1	1	1	1	0	1	1	0	414	399	139	4.32	Nessuno oltre BZD	8	5	20.3	0.55	414	399	56	139	4.32	101	0
2016	1	38	0	3	0	8	50	50	1	1	1	1	1	1	1	1	1	1	0	0	0	0	370	416	136	3.68	Depakin 600mg/die. Venlafaxina 75mg/die.	33	27	17.2	0.81	370	416	76	136	3.68	99	1
2016	1	45	1	2	0	8	50	50	1	0	0	2	3	1	1	1	3	1	0	0	0	0	354	467	144	3.41	Depakin 900mg/die. Metadone 50mg/die. Levomepromazina 200mg/die.	14	31	16	0.33	354	467	105	144	3.41	103	1
2016	1	57	0	3	0	8	50	50	1	1	1	1	1	1	1	1	3	1	0	0	0	0	376	467	141	3.66	Depakin 1000mg/die. Trimipramina 50mg/die. Clomipramina 225mg/die.	28	25	37	0.28	376	467	93	141	3.66	104	1
2016	0	42	0	2	0	8	125	125	1	1	1	1	1	1	1	1	1	1	0	0	1	0	400	419	144	4.09	Depakin 1000mg/die.	19	17	22.9	0.24	400	419	66	144	4.09	104	0
2016	1	44	1	1	3	8	100	100	1	1	0	1	2	2	1	1	3	1	0	0	0	0	412	435	142	4.01	Depakin 1000mg/die. Venlafaxina 150mg/die.	11	14	19.6	0.34	412	435	67	142	4.01	107	1
2016	0	51	2	1	0	8	50	50	1	0	0	2	2	2	3	1	3	1	0	0	1	0	454	434	135	3.98	Depakin 900mg/die. Levomepromazina 100mg/die. Insulina 21UI/die.	23	47	28.7	0.39	454	434	55	135	3.98	92*	0
2016	1	59	2	1	1	8	25	25	1	1	0	1	1	1	2	1	3	1	0	0	0	0	386	434	142	3.87	Depakin 1000mg/die.Quetiapina 50mg/die. Fluoxetina 20mg/die. Simvastatina 20mg/die.	12	8	25.5	0.21	386	434	76	142	3.87	108*	1
2016	0	48	0	0	1	2	30	30	1	1	0	2	1		2	1	3	1	0	0	0	0	400	428	129*	4.34	Depakin 1000mg/die. Escitalopram 20mg/die. Enalapril 20mg/die. Esomeprazolo 40mg/die.	8	24	28	0.19	400	428	69	129*	4.34	90*	1
2016	0	30	0	3	0	8	25	25	1	1	1	1	1	1	1	1	3	1	0	1	1	0	388	406	140	3.92	Depakin 1000mg/die.	30	17	23	0.69	388	406	66	140	3.92	102	0
2016	1	42	1	2	0	8	75	75	1	1	1	1	1	1	1	1	1	1	0	0	0	0	374	412	140	3.83	Paroxetina 20mg/die. Melatonina 3mg/die.	11	20	23.6	0.42	374	412	73	140	3.83	103	1
2016	1	28	0	3	0	8	20	20	1	0	0	1	1	3	1	1	1	1	0	1	1	0	404	423	137	3.9	Nessuno oltre BZD	9	15	20	0.55	404	423	66	137	3.9	100	0
2016	0	44	0	3	0	8	50	50	1	1	0	2	1	2	1	1	3	1	1	0	0	0	454	441	129*	4.42	Depakin 1000mg/die. Paroxetina 40mg/die. Metadone 20mg/die.	23	26	22.7	0.39	454	441	57	129*	4.42	94*	1
2016	1	45	1	1	1	8	50	50	1	1	1	1	1	1	1	1	2	1	0	1	1	0	354	435	141	5,06*	Empaglifozina 10mg/die.	nd	nd	32	0.93	354	435	91	141	5,06*	100	0
2016	1	46	0	2	1	8	10	10	1	1	1	1	1	1	1	1	1	1	0	0	1	0	412	414	139	4.2	Nessuno oltre BZD	120	409	25		412	414	61	139	4.2	104	0
2016	0	43	0	2	0	8	150	150	1	1	0	1	1	2	1	1	3	1	0	0	1	0	380	441	138	4.92	Depakin 1000mg/die.	11	18	23	0.43	380	441	81	138	4.92	101	0
2016	1	34	0	3	3	8	25	25	1	0	0	1	3	2	3	1	3	1	0	0	0	0	400	412	142	3.91	Gabapentin 2700mg/die. Agomelatina 1cp/die.	17	15	20.5	0.56	400	412	64	142	3.91	104	0
2016	1	46	1	3	0	8	60	60	1	1	1	1	1	1	1	1	1	1	0	0	0	0	372	437	139	3.94	Depakin 1000mg/die. Mirtazapina 30mg/die.	7	14	20	ok	372	437	83	139	3.94	103	1
2016	1	43	1	2	1	8	12.5	12.5	1	1	1	1	1	1	1	1	1	1	0	0	0	0	426	460	139	4.34	Eutirox 100mcg/die. Sertralina 100mg/die. Oxcarbazepina 600mg/die.	52	25	30	0.35	426	460	70	139	4.34	101	1
2016	1	57	1	2	4	8	100	100	1	1	1	1	1	1	1	1	3	1	0	0	1	0	416	397	147*	3,27*	Depakin 1000mg/die.	31	41	26	0.43	416	397	55	147*	3,27*	108*	0
2016	1	41	1	2	3	8	50	50	1	1	1	1	1	1	1	1	3	1	0	0	0	0	498	435	139	3.6	Depakin 1000mg/die. Sertralina 50mg/die.	13	14	24.6	0.22	498	435	46	139	3.6	102	1
2016	1	43	1	1	2	8	50	50	1	1	1	1	1	1	1	1	3	1	0	0	0	0	426	450	141	4.69	Depakin 1000mg/die. Paroxetina 40mg/die.	6	10	17.9	0.12	426	450	67	141	4.69	107	1
2016	0	47	1	2	0	8	40	40	1	0	0	1	2	2	3	1	3	1	0	0	0	0	380	424	134*	3.71	Velafaxina 75mg/die. Lansoprazolo 30mg/die.	73	95	27.8	0.25	380	424	75	134*	3.71	100	1
2016	1	43	2	2	2	8	50	50	1	0	0	1	1	1	3	1	3	1	0	0	0	0	376	436	144	3.78	Depakin 1000mg/die. Mirtazapina 30mg/die. Levotiroxina 1 giorno 25mg, 1 giorno 50mg.	35	300	26	0.31	376	436	81	144	3.78	105	1
2016	1	68	2	2	0	2	6	6	0	1	1	1	1	1	1	1	3	1	0	0	1	0	436	431	140	Emolisi eccedente specifiche di qualità	Nitrodur cerotto 5mg/die. Omeoprazolo 20mg/die. Insulina ad azione breve 5UI/pasto. Lantus 4UI/die.	67	78	26.4	0.36	436	431	59	140	Emolisi eccedente specifiche di qualità	99	0
2016	0	48	1	2	0	8	50	50	1	0	0	1	1	1	3	1	1	1	0	0	0	0	486	468	145	3.88	Trazodone 300mg/die. Quetiapina 100mg/die. Pregabalin 150mg/die.	29	39	23	0.48	486	468	56	145	3.88	104	1
2016	0	64	2	3	1	8	10	10	1	1	1	1	1	1	1	1	1	1	0	0	1	0	418	413	142	4.4	Depakin 1000mg/die..	19	21	21.2	0.45	418	413	59	142	4.4	101	0
2016	1	39	1	3	2	8	150	150	1	1	0	1	2	2	1	1	2	1	0	0	0	0	410	410	138	4.42	Depakin 1000mg/die.	18	8	23.8	0.21	410	410	60	138	4.42	108*	0
2016	0	45	1	4	2	8	50	50	1	1	1	1	1	1	1	1	3	1	0	1	1	0	376	459	142	Emolisi eccedente specifiche di qualità	Depakin 1000mg/die. Amiloride 5mg+50mg/die. Lercanidipina 10mg/die.	13	13	36	0.16	376	459	90	142	Emolisi eccedente specifiche di qualità	102	0
2016	0	55	0	2	0	8	25	25	1	1	1	1	1	1	1	1	3	1	0	0	0	0	414	406	142	4.11	Depakin 1000mg/die. Tramadolo 50-100mg/die.	23	55	23	0.22	414	406	58	142	4.11	104	0
2016	0	53	0	2	2	8	50	50	1	1	0	1	2	1	1	1	2	1	0	0	0	0	424	419	141	4.23	Paroxetina 20mg/die. Candesartan+Idroclorotiazide 16mg/12,5mg/die.	23	25	31.5	0.66	424	419	59	141	4.23	102	1
2016	1	39	0	2	1	8	40	40	1	0	0	1	1	1	3	1	1	1	0	0	1	0	396	411	139	4.1	Nessuno oltre BZD	11	15	23	0.38	396	411	65	139	4.1	105	0
2016	0	31	0	3	0	8	50	50	1	0	0	2	1	1	3	1	3	1	1	0	0	0	440	450	135	3.95	Depakin 600mg/die. Metadone 70mg/die. Citalopram 20mg/die.	37	12	27.8	0.24	440	450	63	135	3.95	96	1
2016	0	40	0	3	0	2	20	20	1	1	1	1	1	1	1	1	2	1	0	0	0	0	308	386	139	3.76	Depakin 1500mg/die. Litio 1200mg/die.	11	15	31	0.33	308	386	96	139	3.76	104	1
2016	1	49	0	1	3	8	50	50	1	1	1	1	1	1	1	1	1	1	0	0	0	0	382	432	143	3,21*	Depakin 1000mg/die.	18	15	23	0.22	382	432	77	143	3,21*	99	0
2016	1	42	2	2	1	8	40	40	1	1	1	1	1	1	1	1	1	1	0	0	0	0	412	435	140	4.54	Depakin 600mg/die. Citalopram 20mg/die. Venlafaxina 75mg/die.	6	10	18.8	0.45	412	435	67	140	4.54	105	1
2016	0	29	1	2	2	8	100	100	1	0	0	1	2	3	3	1	3	1	0	0	0	0	398	456	141	3.92	Depakin 900mg/die. Paroxetina 20mg/die.	22	32	28.4	0.12	398	456	79	141	3.92	102	1
2016	0	42	0	2	3	8	200	200	1	1	0	1	2	1	1	1	3	1	0	0	1	0	350	467	139	3.62	Depakin 1000mg/die.	42	100	37	0.44	350	467	107	139	3.62	100	0
2016	0	65	0	3	1	8	50	50	1	0	0	1	1	1	3	1	2	1	0	0	0	0	386	440	140	3.8	Duloxetina 60mg/die. Fenofibrato 145mg/die. Tadalafil 5mg/die. Esomeprazolo 20mg/die. Vicks Sinex 1spruzzo/die.	16	54	26	0.43	386	440	78	140	3.8	102	0
2016	1	29	1	1	0	8	150	150	1	1	1	1	1	1	1	1	3	1	0	0	0	0	422	435	139	3,25*	Depakin 1000mg/die. Escitalopram 12mg/die.	118	25	20	0.35	422	435	64	139	3,25*	97	1
2016	0	24	2	2	0	8	50	50	1	1	1	1	1	1	1	1	3	1	0	0	0	0	388	393	137	3.93	Paroxetina 10mg/die.	20	28	24	0.36	388	393	62	137	3.93	101	1
2016	0	36	1	3	0	8	150	150	1	0	0	1	3	1	1	1	3	1	0	0	0	0	384	408	140	4.04	Depakin 1000mg/die. Triumeq 50/600/300 mg/die. Velafaxina 75mg/die.	17	20	22.3	0.12	384	408	68	140	4.04	104	1
2016	0	57	0	3	0	8	50	50	1	0	0	1	2	1	3	1	3	1	0	1	1	0	512	422	139	4.42	Depakin 1000mg/die. Olmesartan Medoxomil 10mg/die. Atenololo 25mg/die.	38	46	30.3	0.4	512	422	41	139	4.42	103	0
2016	0	49	0	1	2	8	50	50	1	1	0	2	1	2	1	1	3	1	0	1	1	0	418	385	147*	4.34	Depakin 1000mg/die.	42	30	21	0.36	418	385	51	147*	4.34	107	0
2016	1	30	1	3	0	8	50	50	1	1	1	1	1	1	1	1	1	1	0	0	0	0	414	420	138	3.98	Depakin 1500mg/die. Oxcarbazepina 900mg/die. Escitalopram 16gtt/die.	9	36	22.7	0.21	414	420	62	138	3.98	99	1
2016	1	38	0	2	0	8	50	50	1	1	1	1	1	1	1	1	3	1	0	0	1	0	396	436	142	4.1	Depakin 1000mg/die. Vareniclina 1mg/die.	5	10	22	0.82	396	436	73	142	4.1	102	0
2016	0	43	1	1	0	8	150	150	1	1	0	1	2	2	1	1	3	1	0	0	0	0	454	426	148*	4.34	Depakin 1000mg/die. Paroxetina 20mg/die.	16	29	23.7	0.52	454	426	53	148*	4.34	103	1
2016	1	76	2	3	1	8	20	20	1	1	0	1	1	1	2	1	2	1	0	0	0	0	442	399	140	4.37	Depakin 1000mg/die. Escitalopram 15mg/die. Bisoprololo 2,5mg/die. Apixaban 5mg/die. Zofenopril sale di calcio 7,5mg/die.	16	12	26.4	0.52	442	399	49	140	4.37	102	1
2016	1	23	0	1	2	7	40	4	1	1	1	1	1	1	1	1	3	1	0	0	0	0	392	435	143	4.26	Depakin 1000mg/die. Paroxetina 40mg/die. Gabapentin 1200mg/die.	9	10	20	0.33	392	435	74	143	4.26	105	1
2016	0	44	1	2	0	8	25	25	1	0	0	2	2	2	3	1	2	1	2	0	1	0	364	433	137	4.4	Depakin 1000mg/die. Metilfenidato 50mg/die. Buprenorfina 6mg/die.	80	37	27	0.86	364	433	85	137	4.4	98	0
2016	1	49	0	2	3	8	100	100	1	1	0	1	1	1	2	1	3	1	0	0	0	0	426	443	139	3.79	Depakin 1000mg/die. Escitalopram 15mg/die. Vareniclina 1mg/die. Pantoprazolo 40mg/die.	19	17	33	0.35	426	443	65	139	3.79	100	1
2016	1	71	2	1	1	8	100	100	1	1	0	1	1	1	2	1	3	1	0	0	0	0	404	439	143	4.21	Duloxetina 60mg/die. Pantoprazolo 40mg/die. Totalip (omega3) 10mg/die. Metformina 2200mg/die.	6	12	26	0.18	404	439	71	143	4.21	103	0
2016	1	28	0	2	2	8	50	50	1	1	1	1	1	1	1	1	3	1	0	0	0	0	362	407	137	4.35	Depakin 1000mg/die. Vortioxetina 10mg/die.	23	25	41	0.15	362	407	76	137	4.35	102	0
2016	1	21	1	2	0	8	25	25	1	1	0	1	1	2	1	1	3	1	0	0	0	0	436	385	136	4.15	Escitalopram 20mg/die.	20	13	26.8	0.18	436	385	47	136	4.15	99	1
2016	1	38	1	1	1	8	75	75	1	0	0	3	2	1	1	1	3	1	1	0	0	0	450	434	145	4.14	Metadone 60mg/die.	lipemico	15	ok	0.12	450	434	56	145	4.14	106	1
2016	0	48	0	2	2	8	50	50	1	1	1	1	1	1	1	1	1	1	0	0	0	0	370	450	140	3.94	Depakin 1000mg/die. Nebivololo 5mg/die. Perindopril+Amlodipina 10mg/5mg/die.	35	64	34.3	0.73	370	450	89	140	3.94	103	0
2016	0	52	0	2	1	8	100	100	1	1	0	1	2	1	2	1	1	1	0	0	0	0	402	421	136	4.67	Depakin 1000mg/die. Levotiroxina 150mcg/die. TiroideIBSA 1cp. Budesonide 800mcg/die. Formoterolo 24mcg/die. Olmesartan 10mg/die.	27	23	40.5	0.5	402	421	66	136	4.67	100	0
2016	1	54	1	1	1	2	15	15	1	0	0	1	1	1	1	1	3	1	0	0	0	0	378	430	139	XX	Depakin 1000mg/die. Paroxetina 10mg/die.	11	13	21	0.67	378	430	78	139	XX	99	1
2016	1	46	0	2	3	8	20	20	1	1	1	1	1	1	1	1	3	1	0	0	0	0	400	416	143	3.88	Bilastina 20mg/die.	9	11	18.9	0.58	400	416	65	143	3.88	105	0
2016	0	33	1	1	0	2	15	15	1	0	0	2	2	3	2	1	3	1	1	0	1	0	388	439	133*	Emolisi eccedente specifiche di qualità	Depakin 1000mg/die. Atripla cp 600+200+245mg/die. Metadone 80mg/die.					388	439	77	133*	Emolisi eccedente specifiche di qualità	102	1
2016	0	59	0	2	1	8	20	20	1	0	0	1	2	1	1	1	1	1	0	1	1	0	418	418	142	4.33	Celecoxib. Lumigan collirio.	48	22	26.7	0.29	418	418	60	142	4.33	107	0
2016	1	59	1	1	0	8	100	100	1	1	1	1	1	1	1	1	1	1	0	0	0	0	392	463	138	3.88	Sertralina 100mg/die. Omeoprazolo 40mg/die.	15	20	25	0.78	392	463	84	138	3.88	99	1
2016	1	39	1	3	0	7	35	14	0	1	1	1	1	1	1	1	1	1	0	0	0	0	386	436	139	4.42	Baclofene 75-100mg/die.	13	3	17.6	0.32	386	436	77	139	4.42	105	0
2016	1	46	0	3	0	8	60	60	1	1	1	1	1	1	1	1	1	1	0	0	0	0	376	464	142	4.5	Depakin 1000mg/die.	9	23	29.4	0.18	376	464	92	142	4.5	104	0
2016	0	40	2	1	0	8	20	20	1	0	0	1	3	1	3	1	3	1	0	0	0	0	380	407	141	4.24	Depakin 1500mg/die. Escitalopram 10mg/die.	91	35	32.1	0.23	380	407	69	141	4.24	102	1
2016	0	16	1	3	0	2	15	15	1	1	0	1	1	2	1	1	3	1	0	0	0	0	428	370	135	3.79	Depakin 1000mg/die. Paroxetina 20mg/die.	17	36	25.6	0.39	428	370	45	135	3.79	96	1
2016	1	72	2	0	1	7	25	10	0	1	1	1	1	1	1	1	2	1	0	0	0	0	392	388	138	3.96	Ramipril 5mg/die. Amlodipina 5mg/die. Lisina acetilsalicilato 160mg/die. Digossina 0,125mg/die. Furosemide 100mg/die. Warfarin 1giorno 1cp, 1giorno ¾ cp. Mirtazapina 30mg/die. Lansoprazolo 30mg7die. Insulina 11U/die. Sitagliptin 100mg/die. Atorvastatina 20mg/die.	31	81	26	0.52	392	388	59	138	3.96	100	1
2016	0	50	0	3	0	8	40	40	1	0	0	1	1	1	3	1	3	1	0	0	0	0	378	427	143	4.26	Depakin 1000mg/die. Bisoprololo 10mg/die. Doxazosina 2mg/die. Promazina cloridrato 40mg/die.	23	37	26	0.45	378	427	77	143	4.26	107	0
2017	1	53	0	2	1	8	100	100	1	1	0	1	2	1	1	1	1	1	0	0	0	0	442	463	140	4.26	Depakin 1000mg/die.	24	27	21	0.18	442	463	66	140	4.26	101	0
2017	1	39	0	2	1	8	150	150	1	1	1	1	1	1	1	1	3	1	0	0	0	0	366	464	139	3.75	Pantoprazolo 40mg/die.	22	20	35	0.55	366	464	97	139	3.75	103	0
2017	0	24	1	2	0	2	10	10	0	0	0	1	2	3	3	1	3	1	0	0	1	0	364	411	138	3.81	Depakin 1000mg/die.	19	19	24	0.56	364	411	77	138	3.81	98	0
2017	0	50	1	3	2	8	50	50	1	1	0	1	1	1	1	1	1	1	0	1	1	0	380	430	143	4.36	Nessuno oltre BZD	31	87	26	0.83	380	430	77	143	4.36	104	0
2017	1	58	0	1	3	7	30	12	1	1	0	1	1	1	2	1	3	1	0	0	1	0	424	464	139	3.9	Melatonina 1mg/die.	33	57	23	0.3	424	464	72	139	3.9	102	0
2017	0	51	0	2	1	8	50	50	1	1	1	1	1	1	1	1	1	1	0	0	0	0	412	457	139	3.59	Amitriptilina 10gtt/die. Ramiprimil+Idroclorotiazide 2,5mg/12,5mg/die.	19	78	30	1.05	412	457	72	139	3.59	100	1
2017	1	42	0	2	0	8	90	90	1	1	0	1	2	2	1	1	3	1	0	0	0	0	384	420	143	4.17	Escitalopram 10mg/die.	14	10	22.6	0.17	384	420	72	143	4.17	104	1
2017	0	40	0	1	1	2	12	12	1	1	1	1	1	1	1	1	1	1	0	0	0	0	402	440	141	4.04	Paroxetina 20mg/die. Ramipril 5mg/die.	24	24	29	0.26	402	440	72	141	4.04	102	1
2017	1	29	2	3	0	8	50	50	1	1	1	1	1	1	1	1	1	1	0	0	1	0	380	435	143	3.8	Carbolithium retard 2000mg/die. Topiramato 1000mg/die. Quetiapina 200-400mg/die. Levotiroxina 50mcg/die.	22	18	24.6	0.17	380	435	79	143	3.8	113*	1
2017	1	60	2	2	3	8	30	30	1	1	1	1	1	1	1	1	1	1	0	0	0	0	410	392	139	4.12	Duloxetina 90mg/die. Quetiapina 25-100mg/die. Esomeprazolo 40mg/die. Fenofibrato/die. Ezetimibe+Simvastatina 10mg/20mg/die.	37	39	30.4	0.2	410	392	55	139	4.12	100	1
2017	1	56	1	2	2	8	25	25	1	0	0	1	1	1	3	1	3	1	0	0	0	0	416	429	138	3.88	Paroxetina 20mg/die. Pantoprazolo 40mg/die.	15	39	24	0.56	416	429	64	138	3.88	98	1
2017	0	42	0	3	1	8	50	50	1	1	1	1	1	1	1	1	3	1	0	0	0	0	428	452	138	3.89	Citalopram 30mg/die. Trazodone 100mg/die.	58	68	31.8	0.71	428	452	67	138	3.89	104	1
2017	1	57	0	2	1	8	100	100	1	1	1	1	1	1	1	1	3	1	0	0	1	0	348	441	136	4.13	Depakin 1000mg/die. Mirtazapina 15mg/die. Quetiapina 50mg/die. Clomipramina 37,5mg/die. Levomepromazina 12,5mg/die.	24	191	30.8	0.5	348	441	97	136	4.13	95	1
2017	0	52	0	2	1	8	15	15	1	1	0	1	2	1	1	1	3	1	0	0	0	0	366	414	142	4.16	Depakin 1000mg/die.	38	15	27.5	0.38	366	414	77	142	4.16	105	0
2017	0	69	2	1	1	8	50	50	1	0	0	1	1	1	3	1	3	1	0	0	0	0	374	431	140	4.26	Depakin 1000mg/die. Irbesartan+Idroclorotiazide 300mg/12,5mg/die. Rosuvastatina 10mg/die. Alfuzosin 10mg/die.	23	15	24.4	0.63	374	431	80	140	4.26	100	0
2017	1	46	0	3	3	8	15	15	1	1	1	1	1	1	1	1	3	1	0	0	1	0	368	457	141	4.29	Eutirox 100mcg/die. Olanzapina 2,5mg/die.	12	22	28.5	0.19	368	457	93	141	4.29	105	1
2017	0	43	0	2	2	8	100	100	1	1	1	1	1	1	1	1	3	1	0	0	0	0	388	409	140	4	Velafaxina 150mg/die.	30	61	24.5	0.32	388	409	67	140	4	102	1
2017	0	30	0	2	0	8	50	50	1	0	0	2	2	3	1	1	3	1	0	1	1	0	378	408	dato mancante	dato mancante	Depakin 1000mg/die.	n.e.	n.e.	28	n.e.	378	408	70	dato mancante	dato mancante	dato mancante	0
2017	1	64	0	2	4	2	12	12	0	1	1	1	1	1	1	1	3	1	0	0	0	0	452	420	125*	3.98	Olanzapina 5mg/die. Bisoprololo 1,25mg/die. Venlafaxina 300mg/die. Trazodone 300mg/die. Telmisartan 80mg/12,5mg/die.	13	42	34	0.33	452	420	52	125*	3.98	88*	1
2017	0	32	0	3	0	2	45	45	1	1	1	1	1	1	1	1	1	1	0	0	1	0	390	432	140	4.2	Nessuno oltre BZD	49	23	35.9	0.46	390	432	74	140	4.2	101	0
2017	1	48	0		0	8	75	75	1	1	0	2	2	2	1	1	3	1	1	0	0	0	392	487	140	4.05	Metadone 40mg/die. Quetiapina 400mg/die.	21	35	35	0.45	392	487	93	140	4.05	103	1
2017	0	35	0	2	0	8	50	50	1	1	1	1	1	1	1	1	3	1	0	0	0	0	404	410	dato mancante	dato mancante	Lansoprazolo 15mg/die.	34	70	31.7	0.39	404	410	62	dato mancante	dato mancante	dato mancante	0
2017	1	44	0	2	1	8	20	20	1	1	1	1	1	1	1	1	1	1	0	1	1	0	386	416	140	3.91	Nessuno oltre BZD	13	11	25.6	0.17	386	416	70	140	3.91	107	0
2017	1	47	2	0	1	8	50	50	1	1	1	1	1	1	1	1	3	1	0	0	0	0	410	472	141	3.57	Depakin 1000mg/die. Atenololo 100mg/die. Doxazosina 4mg/die. Irbesartan+idroclorotiazide 300mg/12,5mg/die. Venlafaxina 150mg/die. Entecavir 0,5mg/die.	55	54	45	0.41	410	472	80	141	3.57	100	1
2017	0	31	0	2	0	8	50	50	1	0	0	1	1	3	3	1	3	1	0	0	0	0	402	402	140	3.93	Sertralina 50mg/die.	44	72	26	0.42	402	402	60	140	3.93	102	1
2017	0	64	2	3	1	8	50	50	1	1	1	1	1	1	1	1	2	1	0	1	1	0	376	411	140	4.39	Omeprazolo 40mg/die.	21	51	25.6	0.26	376	411	72	140	4.39	105	0
2017	0	56	0	2	1	8	25	25	1	1	1	1	1	1	1	1	1	1	0	0	0	0	432	434	143	4.1	Depakin 1000mg/die. Citalopram cloridrato 40mg/die. Eutirox 100mcg/die. Allopurinolo 150mg/die. Metformina+Linagliptin 2,5mg/1000mg/die.	97	72	25.8	0.38	432	434	61	143	4.1	100	1
2017	0	50	0	3	0	8	150	150	1	1	1	1	1	1	1	1	3	1	0	0	0	0	350	467	137	4.05	Piroxicam 20mg/die. Metformina 3000mg/die. Insulina 65UI/die. Fenofibrato 200mg/die.	88	124	30	1.07	350	467	107	137	4.05	98	0
2017	0	39	1	1	0	2	45	45	0	1	1	1	1	1	1	1	3	1	0	0	1	0	416	452	142	4.42	Metadone 80mg/die.	19	56	33.9	1.32	416	452	79	142	4.42	106	1
2017	1	52	1	2	3	8	20	20	1	1	0	1	2	1	1	1	3	1	0	0	0	0	414	420	141	4.16	Nessuno oltre BZD	15	11	24	0.32	414	420	62	141	4.16	105	0
2017	0	23	0	2	0	2	3.5	3.5	1	1	0	2	2	2	2	1	3	1	1	0	1	0	386	422	134*	3.85	Depakin 1000mg/die. Metadone 60mg/die. Colirei 2buste/die. Omeoprazolo 40mg/die.	12	15	26	<2	386	422	72	134*	3.85	95	1
2017	0	44	0	3	0	8	250	250	1	1	1	1	1	1	1	1	3	1	0	0	0	0	360	399	140	3.93	Depakin 1000mg/die. Venlafaxina 75mg/die.	11	27	25.8	0.47	360	399	74	140	3.93	102	1
2017	1	47	1	1	3	8	25	25	1	1	1	1	1	1	1	1	3	1	0	0	0	0	394	416	142	3.85	Nessuno oltre BZD	56	22	27.3	0.19	394	416	67	142	3.85	104	0
2017	0	42	1	1	2	8	50	50	1	0	0	1	3		1	1	3	1	0	0	0	0	404	416	139	4.21	Paroxetina 20mg/die.	15	14	20	0.31	404	416	64	139	4.21	97	1
2017	1	55	0	3	1	8	200	200	1	1	1	1	1	1	1	1	2	1	0	0	0	0	370	424	143	3.69	Depakin 1000mg/die. Olanzapina 5mg/die.	12	37	18.7	0.45	370	424	79	143	3.69	99	1
2017	1	41	0	2	2	8	50	50	1	1	1	1	1	1	1	1	2	1	0	0	1	0	422	417	141	4.03	Nessuno oltre BZD	13	18	20	0.35	422	417	59	141	4.03	103	0
2017	0	60	0	3	2	7	37.5	15	0	1	1	1	1	1	1	1	3	1	0	0	0	0	418	399	144	4.62	Vortioxetina 20mg/die. Pregabalin 150mg/die.	22	10	23	0.35	418	399	55	144	4.62	105	0
2017	1	44	0	3	1	8	20	20	1	1	1	1	1	1	1	1	2	1	0	1	1	0	400	425	141	3.99	Nessuno oltre BZD	27	22	19.5	0.36	400	425	68	141	3.99	104	0
2017	0	40	0	3	0	7	12.5	5	0	0	0	1	2	1	1	1	1	1	0	0	0	0	418	454	138	4.62	Depakin 1000mg/die. Velafaxina 150 mg/die.	31	120	26	0.14	418	454	71	138	4.62	99	1
2017	1	51	0	3		7	50	20	0	1	1	1	1	1	1	1	1	1	0	0	0	0	430	477	140	3.97	Promazina cloridrato 50-100mg/die. Pregabalin 600mg/die. Citalopram 80mg/die. Bisoprololo 2,5mg/die. Idroxizina 25mg/die. Kcl retard 1 volta a settimana. Ogni 2-3 giorni assume diuretici (alterna 2cp di furosemide da 25mg, 1cp di torasemide e Lasitone).	123	172	35	1.03	430	477	74	140	3.97	97	1
2017	0	42	0	0		8	150	150	1	1	0	1	1	1	2	1	3	1	0	0	0	0	88	510**	138	4.21	Nessuno oltre BZD	37	73	30	0.31	88	510**	422	138	4.21	100	0
2017	1	48	0	3	1	8	25	25	1	1	1	1	1	1	1	1	1	1	0	0	0	0	386	436	138	4.14	Eutirox 75mcg/die dal lunedì al venerdì, 50mcg/die sabato e domenica. Paroxetina 20mg/die.	22	27	26.3	0.38	386	436	77	138	4.14	104	1
2017	0	49	1	2	0	8	50	50	1	0	0	1	3	1	1	1	3	1	0	0	0	0	370	424	135	3.78	Depakin 1000mg/die. Velafaxina 150mg/die. Trazodone 75mg/die.	37.1	77	32	0.41	370	424	79	135	3.78	98	1
2017	1	40	1	3	0	8	25	25	1	0	0	1	1	1	3	1	3	1	0	0	1	0	380	433	132*	3.94	Depakin 1000mg/die. Melatonina 1mg/die.	30	24	17.3	0.47	380	433	78	132*	3.94	95	0
2017	1	59	0	3	1	2	15	15	1	1	1	1	1	1	1	1	1	1	0	0	0	0	366	414	136	4.5	Paroxetina 40mg/die. Clomipramina 40mg/die.	13	17	24	0.48	366	414	77	136	4.5	95	1
2017	1	35	1	3	1	8	450	450	1	1	1	1	1	1	1	1	1	1	0	1	1	0	390	429	142	3.7	TiroideIBSA 74mcg+21,40mcg/die. Clidinio bromuro+Clordiazepossido 5mg+2,5mg/die.	9	19	28	0.14	390	429	73	142	3.7	109*	0
2017	1	39	1	1	3	2	16	16	0	1	1	1	1	1	1	1	3	1	0	0	0	0	398	423	137	Emolisi eccedente specifiche di qualità	Escitalopram 20mg/die. Topiramato 50mg/die. Aripiprazolo 10mg/die.	28	14	31	<2	398	423	68	137	Emolisi eccedente specifiche di qualità	109*	1
2017	0	55	0	1	2	7	25	10	1	1	0	1	1	2	1	1	3	1	0	0	0	0	396	385	141	4.25	Depakin 1000mg/die. Citalopram 24mg/die.	14	9	23.4	0.33	396	385	57	141	4.25	105	1
2017	1	67	2		1	8	25	25	1	1	1	1	1	1	1	1	2	1	0	0	0	0	396	448	144	4.16	Depakin 600mg/die. Carvedilolo 50mg/die. Acido acetilsalicilico 100mg/die. Ramipril 10mg/die. Rosuvastatina sale di calcio 10mg/die. Metformina 500mg/die.	31	21	26.4	0.36	396	448	77	144	4.16	100	0
2017	1	44	1	2	3	2	10	10	0	1	1	1	1	1	1	1	3	1	0	0	1	0	416	432	140	3,17*	Eutirox cp 125mg, 1cp. Atenololo.	40	35	18.5	0.48	416	432	65	140	3,17*	101	0
2017	1	33	1	2	0	8	100	100	1	1	1	1	1	1	1	1	3	1	0	0	0	0	410	439	141	4.01	Escitalopram 10mg/die.	17	12	23	0.59	410	439	69	141	4.01	102	1
2017	0	52	0	3	0	7	5	2	0	1	1	1	1	1	1	1	1	1	0	0	0	0	392	425	140	4.05	Mirtazapina 30mg/die. Melatonina 1mg/die.	36	23	25.3	0.53	392	425	71	140	4.05	101	1
2017	0	43	0	2	0	8	20	20	0	0	0	1	1	1	3	1	3	1	0	0	0	0	400	458	138	3.76	Nessuno oltre BZD	44	178	23	0.52	400	458	79	138	3.76	95	0
2017	0	60	2	1	1	2	7.5	7.5	1	1	1	1	1	1	1	1	3	1	0	0	0	0	370	437	142	4.34	Venlafaxina 150mg/die. Methotrexate 1cp ogni 2giorni. Leflunomide 1cp/2giorni. Ranitidina 150mg/die.	20	31	22	0.58	370	437	84	142	4.34	103	1
2017	1	24	2	2	0	8	100	100	1	1	0	1	2	1	2	1	3	1	0	0	0	0	380	441	138	3.87	Depakin 1000mg/die. Trazodone 150mg/die. Fluoxetina 20mg/die. Pregabalin 450mg/die. Quetiapina 75mg/die.	10	40	27	0.17	380	441	81	138	3.87	101	1
2017	0	30	1	2	0	2	30	30	0	0	0	2	1	1	3	1	3	1	2	1	0	0	370	442	142	4.09	Buprenorfina+Naloxone 2mg/0,5mg cpx2/die.	25	18	28	0.25	370	442	86	142	4.09	102	0
2017	0	59	0	1	3	8	25	25	1	1	1	1	1	1	1	1	3	1	0	1	1	0	352	415	144	3.94	Acido acetilsalicilico 100mg/die. Omeoprazolo 20mg/die. Metformina 2500mg/die. Fenofibrato 145mg/die. Sedivitax 3cp/die. Ferro gluconato 1cp7die. Folina 5mg/die. Dulaglutide 1penna/settimana.	19	23	30.3	0.36	352	415	84	144	3.94	108*	0
2017	1	51	2	1	1	8	104	104	3	1	0	1	1	1	2	1	3	1	0	0	0	0	418	413	142	4.29	Quetiapina 100mg/die. Lamotrigina 200mg/die. Venlafaxina 150mg/die. Acido acetilsalicilico 100mg/die.	14	32	24	0.35	418	413	59	142	4.29	104	1
2017	1	50	1	2	3	8	25	25	1	1	1	1	1	1	1	1	1	1	0	0	1	0	416	425	139	3.98	Depakin 1000mg/die.	15	13	29.6	0.3	416	425	63	139	3.98	103	0
2017	1	49	0	3	3	8	50	50	3	1	1	1	1	1	1	1	3	1	0	0	0	0	372	368	139	4.71	Nessuno oltre BZD	23	17	20.5	0.39	372	368	59	139	4.71	102	0
2017	1	53	0	3	3	2	30	30	1	1	1	1	1	1	1	1	1	1	0	0	1	0	436	424	143	4.24	Nessuno oltre BZD	em	em	22	0.74	436	424	57	143	4.24	105	0
2017	1	42	0	1	2	8	50	50	1	1	1	1	1	1	1	1	1	1	0	1	1	0	398	384	141	4.57	Depakin 1000mg/die. Pregabalin 75mg/die.	10	13	20.8	0.25	398	384	56	141	4.57	102	0
2017	1	66	0	0	3	8	50	50	1	1	1	1	1	1	1	1	1	1	0	0	0	0	372	415	141	4.53	Olanzapina 10mg/die. Prazepam 20mg/die. Acido acetilsalicilico 100mg/die. Gliclazide 30mg/die. Fenofibrato 145mg/die. Sitagliptin+Metformina 50mg/1000mg x2/die.	24	22	26	0.42	372	415	75	141	4.53	106	1
2017	0	42	0	2	0	8	100	100	1	1	1	1	1	1	1	1	3	1	0	0	0	0	434	429	143	4.29	Depakin 900mg/die. Perfenazina+amitriptilina 2mg/10mg/die. Quetiapina 25mg/die.	20	20	25	0.51	434	429	59	143	4.29	105	1
2017	0	28	0	1	0	8	150	150	1	0	0	2	2	2	3	1		3	0	0	0	0	426	500**	135	3.96	Quetiapina 300mg/die. Metadone 250mg/die.	93	89	32.7	0.56	426	500**	83	135	3.96	98	1
2017	1	59	0	2	3	7	50	20	0	1	0	2	2	2	2	1	3	1	0	0	0	0	398	453	139	4.17	Lansoprazolo 30mg/die. Amlodipina 5mg/die. Valsartan 320mg/die. Clopidogrel 75mg/die. Quetiapina 225mg/die. Atorvastatinsa 40mg/die.	13	23	21	0.25	398	453	78	139	4.17	104	1
2017	1	45	1	2	3	8	50	240	1	1	1	1	1	1	1	1	3	1	0	0	0	0	418	466	146*	3.51	Quetiapina 200mg/die. Venlafaxina 150mg/die.	11	17	26	0.52	418	466	75	146*	3.51	106	1
2017	1	37	2	1	0	2	15	15	1	1	1	1	1	1	1	1	1	1	0	0	1	0	354	442	140	3.78	Nessuno oltre BZD	9	10	16	<2	354	442	94	140	3.78	107	0
2017	1	55	2	2	1	8	50	50	1	1	1	1	1	1	1	1	3	1	0	0	0	0	412	438	143	4,83*	Acido acetilsalicilico 100mg/die. Paroxetina cloridrato 20mg/die. Amlodipina 10mg/die. Atenololo 50mg/die. Losartan+Idroclorotiazide 50mg/12,5mg/die. Metformina 3000mg/die. Ezetimibe+Simvastatina 10mg/40mg/die. Betaistina dicloridrato 16mg/die. Colecalciferolo 50.000UI/mese. Fenofibrato 145mg/die. Insulina 10-12UI/die.	40	289	26.4	0.32	412	438	68	143	4,83*	106	0
2017	1	33	0	2	0	8	250	250	1	1	1	1	1	1	1	1	1	1	0	0	0	0	382	438	140	3.84	Agomelatina 25mg/die. Xilometazolina cloridrato 3spruzzi/narice/die.	12	12	17.6	0.31	382	438	79	140	3.84	104	0
2017	0	49	0	2	1	8	50	50	1	1	1	1	1	1	1	1	1	1	0	0	0	0	402	440	138	4.1	Montelukast 10mg/die. Esomeprazolo 20mg/die. Formoterolo fumarato 12mg/die. Flixotide 250mg/die.	67	86	28	0.4	402	440	72	138	4.1	103	0
2017	0	65	2	0	1	8	50	50	1	1	0	1	2	1	1	1	3	1	0	0	0	0	404	448	144	4.24	Depakin 1000mg/die.	22	17	20.7	0.28	404	448	74	144	4.24	105	0
2017	0	63	0	3	3	2	7.5	7.5	1	0	0	1	1	1	3	1	3	1	0	0	0	0	418	434	143	4.46	Depakin 1000mg/die. Paroxetina 20mg/die. Nebivololo 2,5mgdie. Candesartan+Idroclorotiazide 16mg+12,5mg/die. ezetimibe+Simvastatina 10mg/10mg/die. Acido ursodesossicolico 300mg/die.	14	16	24	0.45	418	434	65	143	4.46	100	1
2017	0	64	2	2	1	8	75	75	1	1	1	1	1	1		1	3	1	0	0	0	0	360	440	143	4.27	Depakin 1000mg/die. Paroxetina 20mg/die. Enalapril+Lecarnidipina 20mg/10mg/die.	17	33	27.7	0.45	360	440	90	143	4.27	101	1
2017	0	54	0	2	3	8	100	100	1	1	0	2	1	1	1	1	2	1	0	0	1	0	408	379	143	4,47*	Ranitidina 150mg/die.	14	20	23	0.66	408	379	52	143	4,47*	105	0
2017	1	39	1	1	1	8	50	50	1	0	0	3	2	1	2	1	3	1	1	0	0	0	450	441	137	4.2	Depakin 1000mg/die. Metadone 90mg/die. Quetiapina 25mg/die. Trazodone 75mg/die.	7	12	30	0.33	450	441	58	137	4.2	102	1
2017	1	49	0	2	3	8	50	50	1	1	1	1	1	1	1	1	1	1	0	1	1	0	380	467	139	3.68	Nessuno oltre BZD	22	22	26.7	0.42	380	467	91	139	3.68	104	0
2017	0	46	0	3	1	7	100	40	0	1	1	1	1	1	1	1	3		0	0	0	0	354	423	138	3.94	Gabapentin 600mg7die. Escitalopram 20mg/die. Carbamazepina 600mg/die.	6	29	23.8	0.43	354	423	86	138	3.94	102	1
2017	0	49	0	2	0	7	20	8	0	0	0	2	1	2	1	1	3	1	1	1	1	0	460	419	142	4.72	Metadone 60mg/die. Pregabalin 1950mg/die.	37	15	28.7	0.32	460	419	50	142	4.72	101	1
2017	1	55	0	2	3	2	45	45	1	0	0	1	1	1	3	1	3	1	0	0	0	0	400	458	142	4.25	Metformina 2550mg/die. Insulina 42UI/die.	11	21	24.7	0.79	400	458	79	142	4.25	103	0
2017	0	44	1	2	0	8	40	40	1	1	1	1	1	1	1	1	1	1	0	0	0	0	400	428	144	4.7	Agomelatina 25mg/die. Melatonina 5mg/die.	17	14	25.4	0.63	400	428	69	144	4.7	105	0
2017	0	42	0	1	1	2	8	8	0	1	1	1	1	1	1	1	3	1	0	0	0	0	398	423	136	3.98	Tapazole 5mg/die. Citalopram 8mg/die.	19	20	19	0.96	398	423	68	136	3.98	99	1
2017	0	42	0	1	3	8	75	75	1	1	0	2	2	1	2	1	3	1	0	1	1	0	422	407	144	4.21	Depakin 1000mg/die. Disulfiram, 400mg/die.	9	13	27.5	0.11	422	407	56	144	4.21	107	0
2017	1	40	1	2	1	2	40	40	1	0	0	1	1	1	3	1	1	1	0	0	0	0	388	453	137	4.38	Quetiapina 75mg/die. Escitalopram 20mg/die. Ferrograd 105mg/die.	16	21	35.9	0.43	388	453	82	137	4.38	101	1
2017	1	34	2	2	3	7	25	10	0	0	0	1	1	1	1	1	3	1	0	0	0	0	390	421	141	4	Depakin 600mg/die. Ossicodone+Naloxone 5mg/2,5mg cpx2/die. Omeoprazolo 40mg7die.	11	10	15	0.22	390	421	70	141	4	103	0
2017	0	55	0	2	0	8	50	50	1	0	0	1	2		3	1	1	3	0	0	0	0	392	429	141	4.2	Triumeq 50mg/600mg/300mg/die.	52	157	28.7	0.74	392	429	72	141	4.2	106	0
2017	1	43	0	3	0	8	100	100	1	1	1	1	1	1	1	1	2	1	0	0	0	0	386	453	140	4.12	Citalopram 40mg/die.	12	12	30.5	0.42	386	453	83	140	4.12	102	1
2017	0	28	2	2	0	8	30	30	1	0	0	2	2	3	1	1	3	1	0	0	0	0	360	399	143	4.41	Depakin 1000mg/die. Paroxetina 20mg/die.	9	10	23	0.19	360	399	74	143	4.41	106	1
2017	1	54	1	1	4	8	75	75	1	1	1	1	1	1	1	1	2	1	0	0	0	0	418	427	142	4.61	Eutirox 100mcg/die.	18	30	23	0.33	418	427	63	142	4.61	108*	0
2017	0	45	1	2	0	8	20	20	1	0	0	2	3	2	1	1	3	1	1	1	1	0	420	443	141	4.08	Metadone 90mg/die.	15	19	20	0.36	420	443	67	141	4.08	105	1
2017	0	52	0	1	0	8	100	100	1	1	0	2	3	2	1	1	3	1	1	0	1	0	400	416	140	4.45	Depakin 1000mg/die. Metadone 125mg/die.	20	38	24.6	0.46	400	416	65	140	4.45	99	1
2017	1	45	2	2	1	8	50	50	1	1	1	1	1	1	1	1	3	1	0	0	0	0	464	419	138	4.49	Paroxetina 20mg/die.	51	17	22.4	0.45	464	419	49	138	4.49	102	1
2017	1	44	2	2	1	8	25	25	1	0	0	1	1	1	3	1	1	1	0	0	1	0	408	427	1438	4.05	Depakin 1000mg/die.	9	15	23	0.25	408	427	66	1438	4.05	100	0
2017	0	51	1	1	0	8	50	50	1	1	0	1	2	1	2	1	3	1	0	0	0	0	368	427	140	4.44	Depakin 1000mg/die.	16	13	24.2	0.47	368	427	81	140	4.44	102	0
2017	0	48	1	2	0	7	100	40	0	0	0	3	3	2	2	1	3	1	1	0	0	0	432	424	143	4.15	Metadone 10mg/die. Mirtazapina 30mg/die. Pantoprazolo 40mg7die	66	53	27.4	0.59	432	424	58	143	4.15	109*	1
2018	0	54	0	3	1	2	15	15	1	1	0	1	1	1	2	1	2	1	0	1	0	0	410	410	144	3.64	Nessuno oltre le BZD	13	8	23.7	0.59	410	410	60	144	3.64	102	0
2018	1	30	0	3	1	8	25	25	1	0	0	1	1	3	1	1	3	1	0	1	0	0	384	448	138	4.08	Cicli di ferrograd.	11	10	18.8	22.5	384	448	82	138	4.08	102	0
2018	0	46	1	3	0	2	15	15	0	1	0	1	1	1	2	1	3	1	0	0	0	0	412	383	140	4,84*	Levomepromazina 50mg/die. Pregabalin 225mg/die. Disulfiram 400mg/die. Fluoxetina 20mg/die.	17	7	22	0.26	412	383	52	140	4,84*	103	1
2018	1	58	0	3	1	8	75	75	1	1	1	1	1	1	1	1	1	1	0	0	0	0	402	430	142	4.34	Venlafaxina 150mg/die.	19	28	22.3	22.5	402	430	69	142	4.34	101	1
2018	1	49	0	2	0	8	50	50	1	1	1	1	1	1	1	1	3	1	0	0	1	0	402	414	140	4.61	Depakin 900mg/die. Lumigan collirio, 1gtt/die.	10	19	19	0.18	402	414	64	140	4.61	97	0
2018	0	66	0	2	1	8	25	25	1	1	1	1	1	1	1	1	1	1	0	1	1	0	400	434	142	3,31*	Carvedilolo 12,5mg/die. Olmesartan+Idroclorotiazide 40mg/25mg/die.	41	21	29.7	0.79	400	434	71	142	3,31*	100	0
2018	0	44	0	2	3	8	120	120	1	0	0	1	2	3	2	1	3	1	0	0	1	0	384	408	139	4	Depakin 900mg/die.	19	30	41.5	0.26	384	408	68	139	4	99	0
2018	1	73	2	1	0	8	15	15	1	1	1	1	1	1	1	1	3	1	0	0	0	0	418	451	141	3.96	Venlafaxina 150mg/die. Quetiapina 100mg/die. Simvastatina 20mg/die.	16	25	30.1	0.32	418	451	70	141	3.96	102	1
2018	0	44	0	2	0	8	35	35	1	1	0	1	1	2	1	1	3	1	0	0	0	0	342	392	141	4.18	Nessuno oltre BZD	35	53	22.9	0.21	342	392	79	141	4.18	103	0
2018	0	64	2	3	1	8	50	50	1	1	1	1	1	1	1	1	2	1	0	0	0	0	426	414	137	4.14	Trazodone 50mg/die.	30	17	23.8	0.56	426	414	57	137	4.14	101	0
2018	1	56	0	2	4	2	5	5	0	1	1	1	1	1	1	1	1	1	0	0	0	0	402	434	136	4.17	Litio solfato 83-166mg/die. Duloxetina 15mg/die. Idroxizina 25mg/die.	22	12	21	0.46	402	434	70	136	4.17	99	1
2018	1	70	0	2	0	8	40	40	1	1	0	1	1	1	2	1	2	1	0	o	0	0	380	427	136	4.14	Luvion 100mg, 2cp/settimana. Acido ursodesossicolico 900mg/die. Rifaximina 800mg/die.	115	96	20	3.85	380	427	76	136	4.14	252	0
2018	1	62	2	3	1	8	25	25	1	1	1	1	1	1	1	1	3	1	0	0	0	0	396	448	145	3.55	Depakin 1000mg/die. Duloxetina 60mg/die. Mirtazapina 30mg/die. Perindopril+Indapamide+Amlodipina 5mg/1,25mg/5mg/die. Nebivololo 5mg/die. Rabeprazolo 10mg/die. Duoresp 2puff/die.	19	23		0.33	396	448	77	145	3.55	106	1
2018	1	37	0	3	0	2	5	5	1	1	1	1	1	1	1	1	1	1	0	0	0	0	380	392	139	3.61	Cicli di idrossiclorochina.	25	20	17.9	0.32	380	392	64	139	3.61	102	0
2018	0	50	0	2	3	8	50	50	1	1	1	1	2	1	1	1	3	1	0	0	0	0	430	418	138	3.99	Depakin 1000mg/die. Sertralina 100mg/die. Mesalazina 2400mg/die. Carvedilolo 25mg/die. Valsartan+Idroclorotiazide 160mg/12,5mg/die. Metfromina 1500mg/die. Ferrograd 1cp/die. Simvastatina 40mg/die.	9	21	26.6	0.22	430	418	57	138	3.99	98	1
2018	1	57	0	2	3	2	5	5	1	0	0	1	1	1	3	1	1	1	0	0	1	0	346	418	138	4.43	Amitriptilina 30-40mg/die. Ramipril 10mg/die. Esomeprazolo 20mg/die.	30	57	29.7	0.55	346	418	88	138	4.43	97	1
2018	0	77	2	2	1	8	50	50	1	1	0	1	1	1	2	1	3	1	0	0	0	0	402	430	140	3.89	Escitalopram 15mg/die. Gabapentin 400mg/die. Quetiapina 50mg/die. Propanololo 20mg/die. Irbesartan+idroclorotiazide 300mg/12,5mg/die.	31	25	36.5	0.46	402	430	69	140	3.89	95	1
2018	0	51	1	2	3	8	75	75	1	1	0	1	1	1	2	1	3	1	0	0	1	0	416	422	145	3.79	Depakin 1000mg/die.	55	41	20	0.28	416	422	62	145	3.79	106	0
2018	0	51	0	1	3	8	100	100	1	1	0	1	2	1	2	1	3	1	0	0	1	0	416	418	146*	3.97	Nessuno oltre BZD	8	12	24	0.2	416	418	61	146*	3.97	108*	0
2018	1	52	0	3	0	7	15	6	0	1	1	1	1	1	1	1	3	1	0	0	0	0	446	452	140	4.06	Litio 166mg/die. Fluoxetina 40mg/die. Promazina cloridrato 35mg/die.	12	9	35.4	0.43	446	452	62	140	4.06	102	1
2018	1	42	0	3	0	2	7.5	7.5	1	0	0	1	1	1	3	1	3	1	0	0	0	0	410	439	136	Emolisi eccedente specifiche di qualità	Nessuno oltre BZD	em	em	20	0.49	410	439	69	136	Emolisi eccedente specifiche di qualità	101	0
2018	0	42	0	2	0	8	100	100	1	0	0	1	2	1	3	1	2	1	0	0	1	0	402	440	142	3.43	Ranitidina 300mg/die. Cardiosideral 1cp/die. Quetiapina 100mg/die. Esomeprazolo 40mg/die.	31	60	26	0.22	402	440	72	142	3.43	104	1
2018	0	54	0	2	1	2	5	5	1	1	0	1	1	1	1	1	3	1	0	0	1	0	386	413	141	4.22	Nessuno oltre BZD	34	28	31	0.57	386	413	69	141	4.22	102	0
2018	0	40	0	1	1	8	20	20	1	1	1	1	1	1	1	1	1	1	0	0	1	0	402	411	139	4,86*	Amlodipina 5mg/die. Ranitidina 150mg/die.	em	em	39.8	0.6	402	411	63	139	4,86*	100	0
2018	0	32	0	2	2	8	75	75	1	1	0	1	1	2	1	1	1	1	0	0	0	0	362	387	139	3.7	Nessuno oltre BZD	45	30	28.2	0.46	362	387	69	139	3.7	98	0
2018	1	58	1	2	1	8	100	100	1	1	1	1	1	1	1	1	1	1	0	0	1	0	388	444	139	4.44	Bisoprololo 2,5mg/die.	22	24	30	0.24	388	444	79	139	4.44	100	0
2018	0	38	1	2	0	2	30	30	1	1	1	1	1	1	1	1	3	1	0	0	0	0	346	453	143	3.76	Depakin 1000mg/die.	35	23	28.4	0.61	346	453	103	143	3.76	103	0
2018	0	51	1	2	3	8	200	200	1	1	0	1	1	2	1	1	3	1	0	0	0	0	380	421	143	3.46	Eutirox 125mcg/die. Atenololo 100mg/die. Promazina cloridrato 20-30 mg/die. Atorvastatina 10mg/die. Ezetimibe+Simvastatina 10mg/30mg/die. Olevia (omega3) 1cp/die.	177	194	27.7	0.64	380	421	74	143	3.46	102	1
2018	1	50	0	2	1	2	14	14	0	1	0	2	2	1	2	1	3	1	0	0	0	0	482	457	142	4.3	Vortioxetina 10mg/die.	24	12	23.8	0.21	482	457	54	142	4.3	103	0
2018	1	35	1	1	3	8	150	150	1	1	1	1	1	1	1	1	3	1	0	0	0	0	446	39	143	4.64	Nessuno oltre BZD	16	10	22	0.33	446	39	46	143	4.64	107	0
2018	0	64	0	3	1	7	20	8	0	0	0	1	1	1	3	1	3	1	0		0	0	362	442	141	4.57	Nessuno oltre BZD	14	56	21.4	0.49	362	442	90	141	4.57	105	0
2018	0	54	1	2	3	7	47.5	19	0	0	0	1	1	2	1	1	2	1	0	0	0	0	394	431	144	4.09	Depakin 1000mg/die.	17	12	30.5	0.35	394	431	72	144	4.09	105	0
2018	0	51	0	3	1	2	15	15	0	1	1	1	1	1	1	1	3	1	0	0	0	0	368	427	135	4,97*	Clomipramina 150mg/die. Quetiapina (psichiatra prescritto 50mg/die ma il paziente ha aumentato le dosi di sua iniziativa), 6cp.	26	15	22.4	0.22	368	427	81	135	4,97*	102	1
2018	0	57	0	2	3	8	100	100	1	0	0	2	3	2	1	1	3	1	0	0	1	0	388	415	144	4.07	Quetiapina 300mg/die.	9	9	22.4	<2,5	388	415	69	144	4.07	107	1
2018	0	49	0	2	1	2	1.5	1.5	1	0	0	2	2	2	3	1	3	1	0	0	1	0	422	435	138	4.34	Lamotrigina 150mg/die. Metformina 1000mg/die.	410	212	23.2	0.98	422	435	64	138	4.34	98	1
2018	0	55	0	2	2	8	20	20	1	1	1	1	1	1	1	1	3	1	0	0	0	0	360	402	136	4.02	Depakin 1000mg/die. Paroxetina 20mg/die.	14	8	20.7	0.24	360	402	75	136	4.02	98	1
2018	0	46	0	2	1	7	150	60	0	1	1	1	1	1	1	1	2	1	0	0	0	0	390	460	139	4.03	Depakin 1000mg/die.	73	50	27.5	0.59	390	460	84	139	4.03	99	0
2018	0	55	0	1	1	2	25	25	0	1	0	1	2	1	2	1	3	1	0	0	0	0	382	394	146*	4.23	Paroxetina 20mg/die. Gutron (Midodrina) 25gtt/die.	20	19	19.6	0.56	382	394	64	146*	4.23	106	1
2018	0	44	1	1	1	8	75	75	1	1	1	1	1	1	1	1	3	1	0	1	0	0	452	408	142	4	Nessuno oltre BZD	15	14	21.6	0.45	452	408	49	142	4	104	0
2018	1	47	0	2	0	2	30	30	0	1	1	1	1	1	1	1	1	1	0	0	0	0	354	440	135	5,07*	Paroxetina 20mg/die.	24	17	24	<2,5	354	440	43	135	5,07*	100	1
2018	0	28	1	1	0	8	25	25	1	1	0	2	2	2	2	1	3	1	1	0	1	0	414	503	137	4.17	Depakin 1000mg/die. Rifaximina 800mg/die.	12	31	26.1	0.21	414	503	89	137	4.17	98	1
2018	1	59	1	3	2	8	10	10	0	0	0	1	2	1	3	1	3	1	0	0	0	0	390	423	141	3.95	Quetiapina 25mg/die. Lormetazepam 10mg/die.	86	336	20	0.35	390	423	71	141	3.95	101	1
2018	1	37	0	1	0	8	50	50	1	1	1	1	1	1	1	1	3	1	0	0	0	0	394	445	140	4.05	Quetiapina 25mg/die.	15	18	25.6	0.34	394	445	77	140	4.05	103	1
2018	1	32	0	2	0	2	15	15	1	1	1	1		1	1	1	1	1	0	0	1	0	392	449	132*	4.49	Carbamazepina 600mg/die.	13	12	29.7	0.27	392	449	79	132*	4.49	99	0
2018	0	51	1	1	2	8	50	50	1	1	0	2				1	3	1	0	0	0	0	360	415	144	4.4	Depakin 1000mg/die. Ramipril 5mg/die. Insulina 14UI/die. Metformina 1500mg/die.	29	50	25.3	0.26	360	415	80	144	4.4	104	0
2018	1	41	0	3	1	2	5	5	1	1	1	1	1	1	1	1	1	1	0	0	0	0	446	426	143	3.72	Paroxetina 40mg/die.	15	9	18.8	0.29	446	426	55	143	3.72	107	1
2018	0	69	2	2	0	8	12	12	1	1	1	1	1	1	1	1	3	1	0	1	1	0	414	420	140	4.08	Nessuno oltre BZD	24	38	26.6	0.59	414	420	62	140	4.08	98	0
2018	0	61	0	2	0	8	40	40	1	1	1	1	1	1	1	1	3	1	0	0	0	0	416	425	141	4.78	Acido acetilsalicilico 100mg/die. Genvoya 1cp/die. Rosuvastatina 10mg/die.	21	14	23.4	0.32	416	425	63	141	4.78	101	0
2018	0	48	0	1	3	8	75	75	1	1	1	1	1	1	1	1	1	1	0	1	1	0	408	393	143	4.25	Nessuno oltre BZD	37	18	25.5	1.02	408	393	56	143	4.25	105	0
2018	0	59	0	2	3	8	12	12	1	1	1	1	1	1	1	1	1	1	0	0	0	0	436	438	138	4.66	Quetiapina 50mg/die. Venlafaxina 225mg/die.	48	25	28.9	0.61	436	438	61	138	4.66	100	1
2018	1	40	0	1	2	2	5	5	1	1	1	1	1	1	1	1	3	1	0	0	0	0	432	473	140	3.99	Propafenone 450mg/die. Sertralina 50mg/die. Pantoprazolo 20mg/die.	25	13	19.8	0.32	432	473	72	140	3.99	103	1
2018	1	50	1	3	2	8	75	75	1	1	1	1	1	1	1	1	2	1	0	0	0	0	340	436	141	3.74	Topiramato 200mg/die. Paroxetina 20mg/die.	30	66	39	0.18	340	436	99	141	3.74	105	1
2018	0	56	2	1	3	8	40	40	1	0	0	1	1	1	3	1	3	1	0	1	0	0	380	449	139	3.78	Nessuno oltre BZD	36	133	21	0.69	380	449	84	139	3.78	98	0
2018	1	30	1	3	2	8	150	150	1	0	0	1	1	3	3	1	1	1	0	0	0	0	414	430	135	4.13	Depakin 900mg/die. Promazina cloridrato 40mg/die. Pregabalin 300mg/die. Fluoxetina 60mg/die.	28	23	22	0.43	414	430	65	135	4.13	95	1
2018	1	56	2	1	4	7	15	6	0	1	1	1	1	1	1	1	3	1	0	0	0	0	384	417	141	4	Depakin 1000mg/die. Paroxetina 20mg/die. Guttalax 2flaconi/settimana.	23	9	19.8	0.27	384	417	71	141	4	101	1
2018	1	52	0	2	3	8	50	50	1	1	1	1	1	1	1	1	3	1	0	0	0	0	394	428	139	3.66	Sertralina 100mg/die.	em	em	23.5	0.4	394	428	71	139	3.66	101	1
2018	1	54	0	3	3	8	50	50	1	1	0	1	2	1	1	1	3	1	0	0	0	0	396	427	138	3.59	Escitalopram 10mg/die. Venlafaxina 150mg/die. Valsartan+Idroclorotiazide 160/25mg/die.	12	17	22.9	0.33	396	427	70	138	3.59	94*	1
2018	0	48	0	1	3	8	50	50	1	1	1	1	1	1	1	1	1	1	0	1	0	0	430	407	141	Emolisi eccedente specifiche di qualità	Nessuno oltre BZD	em	em	28	1.55	430	407	54	141	Emolisi eccedente specifiche di qualità	101	0
2018	0	52	0	1	0	8	40	40	1	1	1	1	1	1	1	1	2	1	0	0	0	0	408	427	142	4.65	Depakin 1000mg/die. Paroxetina 20mg/die. Clexane 4.000 UI/die.	82	25	24.1	0.4	408	427	66	142	4.65	101	1
2018	1	36	0	2	0	8	200	200	1	1	1	1	1	1	1	1	3	1	0	1	1	0	388	388	142	3.93	Depakin 600mg/die.	31	32	19	0.3	388	388	60	142	3.93	105	0
2018	1	57	0	2	1	8	50	50	1	1	1	1	1	1	1	1	1	1	0	0	0	0	442	391	142	4.28	Depakin 1000mg/die. Eutirox 100mcg/die. Sertralina 50mg/die. Salmeterolo+Fluticasone 50mcg/500mcg 2puff/die.	13	9	26.5	0.42	442	391	47	142	4.28	103	1
2018	1	54	0	2	3	8	50	50	1	1	0	1	1	1	2	1	3	1	0	0	0	0	422	403	145	4.11	Quetiapina 50mg/die.	18	15	23	0.35	422	403	55	145	4.11	106	1
2018	0	56	0	2	2	8	20	20	1	1	0	2	2	1	1	1	3	1	0	0	0	0	400	412	143	4.14	Mirtazapina 15mg/die.	49	48	19.7	0.52	400	412	64	143	4.14	103	1
2018	0	71	2	2	1	8	50	50	1	1	1	1	1	1	1	1	2	1	0	0	0	0	450	438	140	4.37	Olmesartan medoxomil/amlodipina 20mg/5mg/die. Nebivololo 2,5mg/die.	22	19	30	0.41	450	438	57	140	4.37	103	0
2018	1	67	2	3	4	8	6	6	1	1	1	1	1	1	1	1	3	1	0	1	1	0	392	410	140	4.39	Rosuvastatina 10mg/die. Calciocarbonato+Colecalciferolo 500mg/400U/die.	19	10	19.5	1.34	392	410	66	140	4.39	102	0
2018	1	51	0	3	3	2	10	10	0	0	0	1	1	1	3	1	3	1	0	0	0	0	420	456	140	4.41	Depakin 1000mg/die. Eutirox 100mcg/die. Fluoxetina 40mg/die. Rabeprazolo sodico 20mg/die.	15	8	31	0.16	420	456	71	140	4.41	99	1
2018	1	35	1	2	2	2	15	15	1	1	1	1	1	1	1	1	1	1	0	0	0	0	400	461	137	4.02	Sertralina 50mg/die. Quetiapina 125mg/die. Yasminelle.	11	0.8	23	0.8	400	461	80	137	4.02	100	1
2018	0	45	0	2	0	8	150	150	1	1	0	1	2	1	1	1	3	2	0	0	0	0	378	399	141	4.35	Flecainide 200mg/die.	50	12	25	0.39	378	399	67	141	4.35	102	1
2018	1	51	2	1	2	8	50	50	1	1	1	1	1	1	1	1	3	1	0	0	0	0	376	459	142	5,34*	Fluoxetina 20mg/die.	86	27	25	0.22	376	459	90	142	5,34*	105	1
2018	1	55	1	2	0	8	50	50	1	0	0	1	2	2	1	1	3	1	0	0	0	0	404	406	140	4.09	Depakin 1000mg/die. Fluoxetina 20mg/die.	12	17	18.75	<2,5	404	406	61	140	4.09	102	1
2018	1	60	1	1	1	8	40	40	1	1	1	1	1	1	1	1	3	1	0	0	0	0	434	422	144	3.93	Eutirox 100mcg/die. Acido acetilsalicilico 100mg/die. Rosuvastatina 10mg/die. Acido clodronico i.m. 200mg/4ml 1/settimana. Colecalciferolo 25.000UI/mese.	19	16	20	0.6	434	422	57	144	3.93	105	0
2018	0	34	0	2	2	8	100	100	1	1	0	1	1	1	2	1	1	1	0	1	1	0	418	373	143	3.84	Nessuno oltre BZD	41	64	23.7	0.35	418	373	48	143	3.84	103	0
2018	0	73	2	1	1	8	20	20	1	1	1	1	1	1	1	1	3	1	0	1	1	0	438	475	139	4.57	Ramipril 5mg/die. Lisina acetilsalicilato 160mg/die. Verapamil 120mg/die.	21	20	26.7	0.85	438	475	71	139	4.57	99	0
2018	0	44	0	2	0	2	3.5	3.5	1	1	0	1	1	1	2	1	3	1	0	0	0	0	370	402	139	4.07	Paroxetina 20mg/die.	27	17	23	0.56	370	402	71	139	4.07	96	1
2018	1	71	2	2	1	8	20	20	1	1	1	1	1	1	1	1	3	1	0	0	0	0	422	458	138	4.15	Bisoprololo 1,25mg/die. Ivabradina 5mg/die. Pregabalin 75mg/die. Apixaban 5mg/die. Paroxetina 20mg/die.	16	32	14.7	0.4	422	458	71	138	4.15	102	1
2018	1	37	0	3	2	2	7.5	7.5	1	1	1	1	1	1	1	1	3	1	0	0	0	0	352	418	136	5,49*	Venlafaxina 225mg/die. Cicli di colchicina e cortisone.	13.6	11	21	0.25	352	418	85	136	5,49*	102	1
2018	0	34	1	2	0	8	75	75	1	0	0	2	2	3	2	1	3	1	1	0	1	0	406	401	143	3.59	Metadone 50mg/die.	28	16	20.3	0.27	406	401	59	143	3.59	104	1
2018	1	53	0	2	3	2	15	15	1	0	0	1	1	1	3	1	3	1	0	0	0	0	406	441	137	5,22*	Depakin 1000mg/die. Paroxetina 20mg/die. Difmetrè supposte 3/die.	45	92	30.8	0.43	406	441	71	137	5,22*	101	1
2018	0	52	0	1	1	8	35	35	1	1	1	1	1	1	1	1	2	1	0	0	0	0	444	432	141	4.25	Escitalopram 10mg/die.	22	18	22.7	0.31	444	432	57	141	4.25	103	1
2018	1	35	1	3	0	8	300	300	1	1	1	1	1	1	1	1	1	1	0	0	0	0	394	399	139	3.87	Sertralina 50mg/die.	15	16	17.3	0.25	394	399	62	139	3.87	103	1
2018	0	34	1	1	0	2	20	20	1	1	0	2	2	2	2	1	3	1	1	0	1	0	422	462	139	4.32	Quetiapina 50mg/die. Atripla 600mg/200mg/245mg/die.	96	83	29.8	0.48	422	462	72	139	4.32	101	1
2018	0	69	2	0	1	8	50	50	1	1	1	1	1	1	1	1	3	1	0	0	0	0	458	472	141	4.32	Clexane 6000UIx2/die. Ranolazina 750mg/die. Bisoprololo 5,5mg/die. Potassio canrenoato 25mg/die. Digossina 0,125mg/die.	11	24	21.3	0.3	458	472	64	141	4.32	100	0
2018	0	46	0	2	0	2	6.125	6	1	1	1	1	1	1	1	1	2	1	0	0	0	0	396	411	143	4.01	Depakin 1000mg/die. Citalopram 20mg/die.	35	29	25.6	0.5	396	411	65	143	4.01	103	1
2018	1	60	0	2	0	8	40	40	1	1	1	1	1	1	1	1	1	1	0	0	0	0	404	413	142	4.29	Nessuno oltre BZD	15	10	21.4	0.18	404	413	63	142	4.29	103	0
2018	0	45	0	3	0	8	75	75	1	1	0	1	1	1	1	1	1	1	0	0	0	0	452	432	142	3.58	Triumeq 50mg/600mg/300mg/die. Escitalopram 0-20mg/die.	em	em	30.3	0.55	452	432	55	142	3.58	102	1
2018	1	41	0	1	3	8	150	150	1	1	1	1	1	1	1	1	3	1	0	0	0	0	430	440	141	3.71	Depakin 900mg/die. Pregabalin 25mg/die. Foster spray 100mcg/6mcg 1puff/die.	12	17	24.5	0.36	430	440	63	141	3.71	102	0
2018	1	49	1	2	0	8	50	50	1	0	0	3	2	1	1	1	3	1	1	0	0	0	430	430	142	3.97	Depakin 1000mg/die. Metadone 22mg/die. Paroxetina 20mg/die. Nevirapina 400mg/die. Abacavir+Lamivudina 600mg/300mg/die.	em	em	22.5	0.32	430	430	60	142	3.97	104	1
2018	0	51	0	2	1	8	65	65	1	1	1	1	1	1	1	1	3	1	0	1	1	0	404	410	145	3.99	Depakin 1000mg/die.	14	18	24.5	0.25	404	410	62	145	3.99	101	0
2018	1	75	2	3	1	8	70	70	1	1	1	1	1	1	1	1	3	1	0	1	0	0	380	475	142	3.97	Paroxetina 20-40mg/die. Levotiroxina sodica 125mcg/die dal lunedì al venerdì. Levotiroxina sodica 150mg/die sabato e domenica. Elisir depurativo Ambrosiano 10-12cp/die. Rosuvastatina 10mg/die.	10	15	32	0.21	380	475	94	142	3.97	103	1
2018	1	57	1	2	3	2	25	25	1	1	1	1	1	1	1	1	2	1	0	0	1	0	412	447	142	3.75	Nessuno oltre BZD	12	8	20.2	1.01	412	447	71	142	3.75	101	0
2018	1	51	0	3	0	8	50	50	1	1	0	1	1	1	2	1	3	1	0	0	0	0	426	418	142	4.39	Fluoxetina 40mg/die. Olmesartan medoxomil+Amlodipina 20mg/5mg cpx2/die. Atenololo 100mg/die.	17	22	20.1	0.49	426	418	58	142	4.39	103	1
2018	1	40	0		1	8	250	250	1	1	1	1	1	1	1	1	1	1	0	0	0	0	406	477	138	3.85	Fluoxetina 10mg/die. Eutirox 25mcg/die. Acido acetilsalicilico 100mg/die. Circadin 2mg/die. Prefolic 15mg/die. Progynova 3cp/die.	17	15	23	0.19	406	477	83	138	3.85	101	1
2018	1	45	0	2	0	8	40	40	1	1	0	1	1	2	1	1	3	1	0	0	0	0	444	450	143	3.51	Nessuno oltre BZD	18	11	22.8	0.53	444	450	62	143	3.51	100	0
2018	1	54	2	3	3	7	60	24	0	0	0	1	1	1	1	1	3	1	1	0	0	0	390	427	140	3.54	Levotiroxina sodica 175mcg/die. Levometadone 5mg/die.	12	5	25	0.48	390	427	72	140	3.54	104	1
2019	1	60	0	2	3	8	25	25	1	0	0	1	1	1	2	1	3	1	0	0	0	0	418	457	143	3.81	Olmesartan+Idroclorotiazide 20mg/12,5mg/die. Venlafaxina 150mg/die.	10	16		0.3	418	457	72	143	3.81	104	1
2019	0	62	0	2	1	8	25	25	1	1	1	1	1	1	1	1	3	1	0	0	1	0	390	444	140	3.88	Nessuno oltre BZD	31	30	24.5	0.33	390	444	78	140	3.88	103	0
2019	1	37	2	2	1	8	10	10	1	1	1	1	1	1	1	1	2	1	0	1	1	0	402	442	139	3.76	Flecanide 100mg/die.	18	11	17	0.54	402	442	73	139	3.76	102	1
2019	0	45		2	1	8	100	100	1	1	0	1	2	1	1	1	3	1	0	0	1	0	388	450	140	4.55	Quetiapina 600mg/die. Flecainide 200mg/die. Nebivololo 5mg/die. Olmesartan 10mg/die. Acido acetilsalicilico 100mg/die. Clotiapina 30mg/die. Fenofibrato 145mg/die. Rosuvastatina+Ezetimibe 10mg/10mg/die.	24	51	27	0.14	388	450	81	140	4.55	104	1
2019	1	65	2	1	1	7	50	20	0	1	1	1	1	1	1	1	3	1	0	0	1	0	372	479	142	3,39*	Quetiapina 400mg/die.	21	38	34.6	0.29	372	479	100	142	3,39*	106	1
2019	1	54	1	1	3	8	40	40	1	1	1	1	1	1	1	1	3	1	0	0	0	0	382	412	142	3.66	Escitalopram 12mg/die. Olmesartan 20mg/die. DHEA 1cp/die. Colpogyn ovuli vaginali 2/settimana.	21	16	20.9	0.36	382	412	70	142	3.66	100	1
2019	0	54	0	2	0	8	50	50	1	1	0	1	2	2	1	1	3	1	0	1	1	0	428	378	143	4.09	Depakin 1000mg/die.	15	38	26.9	0.37	428	378	47	143	4.09	106	0
2019	0	57	2	2	0	8	75	75	1	0	0	2	2	2	3	1	3	1	0	0	1	0	374	423	142	3.89	Aripiprazolo 10mg/die.	43	240	23.1	0.61	374	423	77	142	3.89	101	0
2019	1	41	1	2	0	8	75	75	1	1	1	1	1	1	1	1	3	1	0	0	0	0	378	441	139	3.68	Venlafaxina 75mg/die. Olmesartan medoxomil 20mg/die.	23	10	42	0.35	378	441	82	139	3.68	104	1
2019	0	49	0	1	2	8	21.3	21.3	1	1	0	1	1	2	1	1	2	1	0	1	1	0	392	457	142	4.03	Mirtazapina ¼ cp 30mg.	98	39	31.4	0.91	392	457	82	142	4.03	107	1
2019	0	45	0	2	0	8	35	35	1	1	1	1	1	1	1	1	2	1	0	1	1	0	402	427	141	4,94*	Abacavir 600mg/die. Rilpivirina 50mg/die. Tenofovir disoproxil 245mg, 1cp ogni 20 ore. Acido acetilsalicilico 200mg/die. Metoprololo 200mg/die. Olmesartan+Amlodipina 40mg/5mg cpx2/die.	36.3	61	27.5	0.38	402	427	68	141	4,94*	102	1
2019	1	56	0	2	0	8	100	100	1	0	0	2	2	1	3	1	1	1	0	0	0	0	458	445	142	3,35*	Topiramato 100mg/die. Acamprosato 1332mg/die. Fluoxetina 60mg/die. Tiapride cloridrato 100mg/die.	34	55	26	0.57	458	445	57	142	3,35*	109*	1
2019	0	66	2	3	3	8	50	50	1	1	1	1	1	1	1	1	3	1	0	1	1	0	384	474	136	4.77	Quetiapina 300mg/die.	12	45	18.8	0.88	384	474	92	136	4.77	98	1
2019	1	41	0	2	0	8	50	50	1	1	0	1	2	1	1	1	3	1	0	0	0	0	430	432	134*	Emolisi eccedente specifiche di qualità	Paroxetina 20mg/die. Drospirenone+Etinilestradiolo 0,02mg/3mg/die.			21.6	0.19	430	432	61	134*	Emolisi eccedente specifiche di qualità	104	1
2019	0	43	0	1	0	8	100	100	1	1	1	1	1	1	1	1	3	1	0	1	1	0	330	408	146*	4.16	Depakin 1000mg/die.	25	16	23	0.48	330	408	92	146*	4.16	104	0
2019	1	61	2	2	3	8	50	50	1	1	1	1	1	1	1	1	1	1	0	0	0	0	408	427	141	3.97	Duloxetina 60mg/die. Levomepromazina 25mg/die. Trazodone 150mg/die. Pineal notte 1cp/die. Fenofibrato 145mg/die. Ezetimibe+simvastatina 10mg/20mg/die. Esomeprazolo 40mg/die.	32	32	33.3	0.21	408	427	66	141	3.97	100	1
2019	1	51	1	3	2	8	50	50	1	1	1	1	1	1	1	1	3	1	0	1	1	0	414	434	143	4.35	Nessuno oltre BZD	14	13	17.5	0.37	414	434	66	143	4.35	107	0
2019	0	55	0	2	0	8	100	100	1	1	1	1	1	1	1	1	3	1	0	0	0	0	368	437	140	3.95	Vortioxetina 7mg/die. Topiramato 200mg/die. Ranitidina 300mg/die.	11	30	24.9	0.6	368	437	85	140	3.95	107	0
2019	0	32	1	2	0	8	50	50	1	1	1	1	1	1	1	1	3	1	0	0	0	0	392	394	140	3.75	Depakin 1000mg/die. Citalopram cloridrato 30mg/die.	17	26	25.6	0.36	392	394	61	140	3.75	100	1
2019	1	51	0	2	3	8	40	40	1	1	1	1	1	1	1	1	1	1	0	1	1	0	424	440	140	4.51	Levotiroxina 100mcg/die. Levotiroxina 25mcg/ml, dal lunedì al venerdì. Calcifediolo 6mcg/die. Idroxizina 25-75mg/die.	31	15	29.4	0.32	424	440	65	140	4.51	104	0
2019	1	55	0	3	1	8	75	75	1	1	1	1	1	1	1	1	1	1	0	0	0	0	400	416	141	3.93	Paroxetina 20mg/die. Eutirox 50mg/die. Tizanidina 12mg/die. Quetiapina 150mg/die. Lansoprazolo 30mg/die. Rinazina spray nasale 1spruzzo/die.	28	19	25.2		400	416	65	141	3.93	105	1
2019	1	61	0	3	1	8	50	50	1	1	1	1	1	1	1	1	2	1	0	1	0	0	436	473	142	3.67	Depakin 600mg/die. Propanololo 60mg/die. Dibase.	20	10	25.6	0.27	436	473	71	142	3.67	104	0
2019	1	56	1	2	3	8	125	125	1	1	1	1	1	1	1	1	2	1	0	0	0	0	406	444	139	3.62	Depakin 500mg/die. Trazodone 150mg/die. Paroxetina 40mg/die.	17	19	40	0.48	406	444	72	139	3.62	100	1
2019	0	48	0	2	3	2	25	25	0	1	1	1	1	1	1	1	1	1	0	0	1	0	396	411	145	3.89	Depakin 1000mg/die.	20	10	29	0.63	396	411	65	145	3.89	106	0
2019	0	32	0	2	0	7	25	10	0	1	1	1	1	1	1	1	3	1	0	1	1	0	326	396	133*	3.92	Depakin 1000mg/die.	28	13	21.7	0.53	326	396	89	133*	3.92	91*	0
2019	1	58	2		1	2	10	10	0	1	1	1	1	1	1	1	1	1	0	0	0	0	344	439	141	4.14	Nessuno oltre BZD.	25	38	30	0.26	344	439	98	141	4.14	102	0
2019	0	31	0	3	2	8	125	125	1	1	1	1	1	1	1	1	1	1	0	0	0	0	414	416	142	4.75	Vortioxetina 5mg/die. Cicli di idrossiclorochina 200mg/die con un mese di sospensione ogni sei mesi di terapia.	12	14	24.7	0.25	414	416	61	142	4.75	98	0
2019	0	32	0	3	0	8	50	50	1	1	1	1	1	1	1	1	3	1	0	0	0	0	408	393	142	4,86*	Depakin 1000mg/die. Citalopram 24mg/die. Finasteride 1mg/die.	26	6	24.5	0.21	408	393	56	142	4,86*	100	1
2019	0	23	0	2	0	7	30	12	0	1	1	1	1	1	1	1	3	1	0	0	0	0	380	356	139	4.2	Sertralina 100mg/die. Quetiapina 200mg/die. Testosterone propionato 250mg/mese.	31	39	32.3	0.24	380	356	53	139	4.2	105	1
2019	0	60	0	2	0	8	40	40	1	1	0	1	1	1	2	1	2	1	0	1	1	0	362	384	140	4.66	Nebivololo 5mg/die.	42	32	30	0.24	362	384	68	140	4.66	99	0
2019	1	42	1	2	1	8	150	150	1	1	1	1	1	1	1	1	3	1	0	0	0	0	362	393	142	4.2	Escitalopram 5mg/die. Fenofibrato 145mg/die. Insulina degludec 16UI/die. Novorapid 9-12 UI/die.	10	63	22.8	0.5	362	393	71	142	4.2	103	1
2019	0	48	1		2	7	150	60	0	1	1	1	1	1	1	1	3	1	0	0	1	0	422	464	137	4.26	Metimazolo 10mg/die. Fluoxetina 20mg/die. Pregabalin 300mg/die. Promazina cloridrato 90mg/die.	33	18	26.2	0.76	422	464	73	137	4.26	101	1
2019	0	39	0	2	0	2	25	25	0	1	0	1	1	2	2	1	3	1	0	0	0	0	384	405	129*	4.63	Oxcarbazepina 1800mg/die. Escitalopram 20mg/die. Trazodone 150mg/die. Acido acetilsalicilico 100mg/die. Folamet 1cp/die.	30	59	24.8	0.32	384	405	67	129*	4.63	93*	1
2019	1	43	2	1	3	8	30	30	1	1	1	1	1	1	1	1	3	1	0	0	0	0	396	448	141	4.21	Paroxetina 40mg/die. Dimetilfumarato 480mg/die.	17	12	16.8	0.26	396	448	77	141	4.21	104	1
2019	1	37	0	3	0	8	50	50	1	1	1	1	1	1	1	1	3	1	0	0	0	0	368	410	140	4.19	Dato mancante	141	226	22.4	0.4	368	410	75	140	4.19	102	0
2019	1	30	1	2	0	8	50	50	1	0	1	1	1	1	1	1	3	1	0	0	0	0	378	435	140	3.48	Paroxetina 10mg/die. Topiramato 100mg/die.	18	12	19.6	0.45	378	435	80	140	3.48	107	1
2019	1	37	0	3	0	8	25	25	1	1	1	1	1	1	1	1	3	1	0	1	1	0	414	392	138	4,82*	Nessuno oltre BZD	19	12	22	0.52	414	392	54	138	4,82*	101	0
2019	1	59	0	2	3	7	50	20	0	1	0	1	1	1	1	1	1	1	1	0	0	0	428	445	143	4.48	Metadone 30mg/die. Paroxetina 20mg/die. Baclofene 10mg/die. Movicol 13,8g/3giorni.	22	16	21.5	<0,03	428	445	65	143	4.48	103	1
2019	0	53	0	3	0	7	15	6	0	0	0	1	1	1	1	1	1	1	0	1	0	0	354	430	141	3.72	Paroxetina 10mg/die.	28	38	31.2	0.83	354	430	89	141	3.72	101	1
2019	0	43	0	1	3	8	100	100	1	1	0	1	2	2	1	1	3	1	0	0	0	0	404	420	146*	3.94	Depakin 1000mg/die.	27	85	26	0.54	404	420	65	146*	3.94	107	0
2019	0	62	0	3	2	8	50	50	1	1	1	1	1	1	1	1	3	1	0	0	0	0	412	451	143	3.58	Depakin 1000mg/die. Paroxetina 20mg/die. Acido acetilsalicilico 200mg/die. Sotalolo 80mg/die. Perindopril+Indapamide+Amlodipina 5mg/1,25mg/5mg/die.	22	29	30.1	0.43	412	451	72	143	3.58	96	1
2019	0	56	0	2	3	8	75	75	1	1	1	1	1	1	1	1	2	1	0	0	1	0	394	449	140	3.82	Dato mancante	35	188	23.2	0.84	394	449	78	140	3.82	101	0
2019	0	55	0	2	0	8	75	75	1	1	0	2	1	1	1	1	3	1	0	1	1	0	376	433	139	4.05	Depakin 1000mg/die. Bisoprololo 2,5mg/die.	27	15	24.3	0.33	376	433	80	139	4.05	102	0
2019	0	41	0	2	3	7	7.5	3	0	0	0	1	1	1	3	1	3	1	0	0	0	0	346	406	139	4.37	Baclofene 75-100mg/die. Gabapentin 500mg/die. Ramipril 2,5mg/die. Paroxetina 20mg/die. Armonia retard 3cp/die.	21	34	25.2	0.31	346	406	83	139	4.37	98	1
2019	1	48	0	2	3	8	75	75	1	1	1	1	1	1	1	1	3	1	0	0	0	0	414	420	139	4.03	Vortioxetina 5mg/die. Quetiapina 50-75mg/die. Vicks sinex 2spruzzi/die.	14	25	29.3	0.22	414	420	62	139	4.03	101	1
2019	0	37	0	3	1	2	40	40	0	1	0	1	1	2	1	1	3	1	0	0	0	0	418	361	141	4.63	Depakin 1000mg/die.	16	13	27	0.17	418	361	45	141	4.63	102	0
2019	0	47	2		1	2	15	15	0	0	0	1	1	1	1	1	3	1	1	0	1	0	480	480*****	142	4.45	Atenololo 50mg/die. Metadone 85mg/die.	69	124	37.6	0.44	480	480*****	60	142	4.45	98	1
2019	0	55	1	1	1	8	25	25	1	0	0	1	1	1	3	1	3	1	0	0	0	0	384	442	141	4.31	Depakin 1000mg/die.	18	41	21.1	0.33	384	442	80	141	4.31	103	0
2019	1	51	0	1	1	2	7	2.8	0	0	0	1	1	1	1	1	1	1	0	0	0	0	380	392	139	4.35	Ossicodone+Naloxone 10mg/5mg cpx4/die. Fluoxetina 20mg/die. Bisoprololo 2,5mg/die. Rivaroxaban 15mg/die. Esomeprazolo 20mg/die.	12	30	24.5	0.24	380	392	64	139	4.35	102	1
2019	1	46	1	2	3	8	75	75	1	1	0	1	2	1	1	1	3	1	0	0	0	0	426	418	141	3.78	Depakin 1000mg/die. Estradiolo Valerato+Dienogest 1cp/die.	8	20	23.3	0.44	426	418	58	141	3.78	103	0
2019	1	45	1	2	3	8	150	150	1	1	1	1	1	1	1	1	3	1	0	0	1	0	400	450	140	4.17	Promazina 15mg/die. Foster spray BPCO 4spruzzi/die.	21	10	27.6	0.59	400	450	76	140	4.17	99	1
2019	1	47	0	2	3	2	7.5	7.5	1	1	1	1	1	1	1	1	3	1	0	0	0	0	432	426	141	4.15	Depakin 1000mg/die. Sertralina 100mg/die. Citisina 1,5mg/die.	14	12	22.5	<0,03	432	426	62	141	4.15	102	1
2019	0	61	2	2	3	8	75	75	1	0	0	1	1	1	3	1	1	1	0	0	0	0	382	424	144	4.04	Eutirox 175mcg/die. Acido acetilsalicilico 100mg/die. Irbesartan+Idroclorotiazide 300mg/12,5mg/die. Humalog 35U/die. Insulina lenta 25U/die. Colecalciferolo 25.000U/settimana.	21	11	29.7	0.46	382	424	74	144	4.04	103	0
2019	0	65	0	3	1	7	25	10	0	0	0	1	1	1	3	1	3	1	0	0	0	0	372	393	142	4.46	Mirtazapina 30mg/die.	30	29	19.6	0.52	372	393	67	142	4.46	100	1
2019	1	55	2	1	0	8	50	50	1	0	0	2	1	2	3	1	3	1	0	0	0	0	402	442	139	3.75	Nessuno oltre BZD	37	107	21.3	0.38	402	442	73	139	3.75	100	0
2019	0	46	1	0	0	8	100	100	1	1	0	2	2	2	1	1	3	1	1	1	1	0	370	447	142	3.97	Depakin 1000mg/die. Metadone 50mg/die. Omeoprazolo 10mg/die.	66	62	28.3	0.6	370	447	88	142	3.97	101	1
2019	0	43	0	2	0	8	50	50	1	0	0	1	2	2	3	1	3	1	0	1	0	0	434	451	138	3.72	Nessuno oltre BZD	18	66	24	0.75	434	451	65	138	3.72	99	0
2019	1	46	1	2	2	8	20	20	1	1	1	1	1	1	1	1	3	1	0	1	1	0	394	425	139	3.71	Eutirox 75mcg/die.	8	13	22.3	0.54	394	425	70	139	3.71	103	0
2019	1	31	0	3	0	8	50	50	1	1	1	1	1	1	1	1	1	1	0	0	0	0	344	434	139	3.92	Duloxetina 60mg/die. Levotiroxina sodica 75mcg/die mercoledì e domenica, 50mcg/die gli altri giorni.			25	0.32	344	434	96	139	3.92	101	1
2019	1	33	1	3	0	8	20	20	1	1	1	1	1	1	1	1	3	1	0	0	1	0	384	417	140	4.31	Oxcarbazepina 900mg/die.	11	13	23.5	<0,03	384	417	71	140	4.31	103	0
2019	0	54	0	3	0	7	30	12	0	1	1	1	1	1	1	1	1	1	0	0	0	0	360	430	140	3.92	Mirtazapina 45mg/die. Quetiapina 400mg/die. Trazodone 150mg/die.	33	19	24	0.68	360	430	86	140	3.92	102	1
2019	1	53	1	2	1	2	22	22	1	1	0	2	1	1	1	1	3	1	0	0	0	0	446	434	142	4.42	Venlafaxina 150mg/die.	11	9	23.9	0.15	446	434	57	142	4.42	103	1
2019	1	31	0	2	0	2	11	11	1	1	1	1	1	1	1	1	3	1	0	0	0	0	380	407	142	3.47	Depakin 1000mg/die.	20	24	20.2	0.56	380	407	69	142	3.47	104	0
2019	0	42	1	2	0	2	15	15	0	1	0	1	2	2	2	1	3	1	0	0	0	0	404	379	140	4.54	Levetiracetam 1000mg/die. Citaloporam 20mg/die. Disulfiram 200mg/die. Gabapentin 600mg/die.	33	49	29	<0,03	404	379	53	140	4.54	105	0
2019	0	56	1	3	0	8	20	20	1	1	0	2	2	2	2	1	2	1	0	1	1	0	416	390	141	3.86	Irbesartan 75mg/die. Alfuzosin 10mg/die.	23	19	33.5	0.67	416	390	53	141	3.86	104	0
2019	0	62	2	1	1	8	50	50	1	1	0	1	2	1	1	1	3	1	0	1	1	0	402	421	142	4.64	Pantoprazolo 40mg/die. Ramipril 5mg/die. Sotalolo 160mg/die. Amlodipina 10mg/die. Tamsulosina 0,4mg/die.	13	26	22.2	0.93	402	421	66	142	4.64	100	0
2019	0	50	1	1	1	8	150	150	1	0	0	1	1	2	3	1	3	1	0	0	0	0	402	460	142	4.19	Nessuno oltre BZD	68	148	46.9	0.27	402	460	79	142	4.19	103	0
2019	1	52	1	3	3	2	10	10	0	1	0	1	1	2	1	1	3	1	0	0	0	0	418	427	137	3,38*	Eutirox 100mcg giorni pari, 125mcg giorni dispari. Fluoxetina 40mg/die. Bupropione 150mg/die. Topiramato 200mg/die. Pantoprazolo 40mg/die.	12	13		0.44	418	427	63	137	3,38*	107	1
2019	1	53	0	2	3	8	50	50	1	1	1	1	1	1	1	1	3	1	0	0	0	0	428	441	144	3.57	Topiramato 150mg7die. Duloxetina 60mg/die. Trazodone 150mg/die. Pregabalin 300mgmg/die. Rabeprazolo sodico 20mg/die.	13	13	30.5	0.17	428	441	64	144	3.57	110*	1
2019	0	54	1	2	0	8	25	25	1	1	0	1	2	1	2	1	1	1	0	1	1	0	410	426	142	3.8	Depakin 1000mg/die.	23	51	27.8	0.28	410	426	65	142	3.8	107	0
2019	1	28	1	2	0	8	50	50	1	0	0	2	3	2	1	1	3	1	0	0	1	0	418	427	139	3.84	Nessuno oltre BZD	47	22	19.5	0.23	418	427	63	139	3.84	101	0
2019	1	57	0	2	1	8	75	75	1	1	1	1	1	1	1	1	1	1	0	0	0	0	400	422	144	3.81	Topiramato 200mg/die. Duloxetina 60mg/die. Orlistat 240mg/die.	35	31	31.2	0.5	400	422	67	144	3.81	112*	1
2019	0	56	0	3	3	8	100	100	1	1	1	1	1	1	1	1	3	1	0	0	1	0	370	440	139	4.59	Metformina 1000mg/die. Amitrptilina+Perfenazina 10mg/4mg/die.	14	18	19.8	0.38	370	440	85	139	4.59	99	1
2019	1	51	0	3	2	7	150	60	0	1	1	1	1	1	1	1	1	1	0	1	1	0	362	422	142	4,94*	Eutirox 100mcg/die. Bisoprololo 5mg/die.	21	25	35.8	0.25	362	422	82	142	4,94*	105	0
2019	1	55	0	2	0	8	20	20	1	1	1	1	1	1	1	1	3	1	0	0	0	0	404	420	142	4.47	Quetiapina 12,5mg/die. Escitalopram 4mg/die. Ivabradina 7,5mg/die. Lansoprazolo 15mg/die. Acetilcisteina 600mg/die. Kilocal colesterolo (omega3) 1cp/die. Trimbow 4spruzzi/die.	24	10	17.9	0.35	404	420	65	142	4.47	105	1
2019	0	51	0	2	1	8	17	17	1	0	0	1	1	1	3	1	3	1	0	0	0	0	426	426	139	3.82	Vortioxetina 5mg/die.	34	39	26	0.46	426	426	60	139	3.82	103	0
2019	1	47	1	2	3	8	50	50	1	1	1	1	1	1	1	1	3	1	0	0	0	0	398	467	144	3.9	Quetiapina 200mg/die. Bupropione 150mg/die.	14	14	23.8	0.26	398	467	83	144	3.9	103	1
2019	0	27	0	2	0	8	50	50	3	1	0	1	1	2	1	1	3	1	0	0	0	0	324	400	138	4	Depakin 1000mg/die. Amitriptilina+Perfenazina 2mg/10mg cpx4/die. Mirtazapina 30mg/die.	16	12	21	0.34	324	400	92	138	4	100	1
2019	1	56	1	3	3	8	50	50	1	1	1	1	1	1	1	1	2	1	0	1	1	0	400	422	143	4.38	Colecalciferolo 25.000U/settimana.	17	26	21	0.9	400	422	67	143	4.38	101	0
2019	0	37	0	3	1	2	50	50	0	1	0	1	2	1	1	1	3	1	0	0	1	0	340	404	138	3.9	Zofenopril+Idroclorotiazide 30mg/12,5mg/die. Esomeprazolo 20mg/die.	30		27.8	0.87	340	404	85	138	3.9	96	0
2019	1	49	0	2	3	7	25	10	0	0	0	2	1	1	1	1	3	1	0	0	1	0	424	454	137	Emolisi eccedente specifiche di qualità	Quetiapina 25mg/die. Idrossiclorochina 200mg/die. Pantoprazolo 80mg/die. Lansoprazolo 15mg/die. Ossicodone+Naloxone 20mg/10mg cpx2/die.	12.7	5	26	0.42	424	454	69	137	Emolisi eccedente specifiche di qualità	101	1
2019	1	58	1	2	3	7	25	10	0	1	1	1	1	1	1	1	1	1	0	0	1	0	382	440	141	4.33	Cabergolina 0,25mg martedì/giovedì/sabato. Perfenazina 0,5-1mg/die. Colecalciferolo 25.000U/settimana.	19	6	19.5	0.25	382	440	80	141	4.33	102	0
2019	1	59	2	2	2	8	25	25	1	1	1	1	1	1	1	1	3	1	0	0	0	0	394	434	144	4.5	Depakin 1000mg/die. Duloxetina 60mg/die. Levotiroxina 100mcg/ml, 1fiala/die. Rosuvastatina+Ezetimibe 20mg/10mg/die.	24	20	27.3	0.48	394	434	73	144	4.5	102	0
2019	1	50	0	2	0	8	38	38	3	0	0	1	1	1	1	1	3	1	0	0	0	0	404	454	144	3.83	Mirtazapina 15mg/die. Paroxetina 40mg/die. Depakin 900mg/die.	17	33	27	0.29	404	454	76	144	3.83	105	1
2019	0	53	1	2	3	8	50	50	1	0	0	2	2	1	3	1		1	0	0	0	0	446	434	141	5,18*	Depakin 1000mg/die. Paroxetina 20mg/die.			24	0.19	446	434	57	141	5,18*	101	1
2019	0	62	0	2	1	8	45	45	1	0	0	1	2	1	1	1	3	1	0	1	1	0	388	442	134*	3.93	Levomepromazina 3,125mg/die. Ramipril 2,5mg/die. Allopurinolo 300mg/die. Amlodipina 5mg/die.	38	47	33.6	0.56	388	442	78	134*	3.93	92*	0
2019	1	59	1	2	3	8	125	125	1	1	1	1	1	1	1	1	3	1	0	0	1	0	402	424	142	4.53	Depakin 900mg/die. Acido acetilsalicilico 100mg/die. Totalip 10mg/die.	42	99	31.9	0.58	402	424	67	142	4.53	100	0
2019	1	48	0	3	3	2	30	30	1	1	1	1	1	1	1	1	1	1	0	0	0	0	382	403	138	3.4	Depakin 1000mg/die. Trazodone 75mg/die.	13	8	17.8	0.4	382	403	67	138	3.4	99	0
2019	1	49	0	2	3	8	75	75	1	1	1	1	1	1	1	1	3	1	0	0	1	0	408	414	142	3.92	Depakin 900mg/die.	13	9	21	0.33	408	414	62	142	3.92	104	0
2019	1	49	1	2	2	8	125	125	1	1	0	2	2	1	1	1	3	1	1	0	0	0	454	479	138	4.09	Duloxetina 30mg/die. Metadone 50mg/die.	195	96	18.25	0.38	454	479	67	138	4.09	97	1
2019	0	49	0	1	0	8	50	50	1	1	1	1	1	1	1	1	3	1	0	0	1	0	414	449	141	4.02	Depakin 1000mg/die.	30	29	26.2	0.25	414	449	71	141	4.02	104	0
2019	1	47	0	2	1	8	50	50	1	1	1	1	1	1	1	1	3	1	0	1	1	0	356	413	144	4.7	Depakin 1000mg/die.	13	8	35.7	0.18	356	413	81	144	4.7	105	0
2019	1	45	0	2	1	8	40	40	1	1	1	1	1	1	1	1	1	1	0	0	0	0	438	465	141	3.76	Fluoxetina 20mg/die.	23	30	27	0.18	438	465	68	141	3.76	105	1
2019	1	57	1	1	3	8	45	45	1	0	0	1	1	1	3	1	3	1	0	0	1	0	386	434	142	3.89	Nessuno oltre BZD	28	69	35.6	0.45	386	434	76	142	3.89	103	0
2019	0	33	0	2	0	8	25	25	1	1	1	1	1	1	1	1	1	1	0	0	0	0	346	425	140	3.73	Depakin 1000mg/die. Escitalopram 14mg/die.	14	11	28.7	0.34	346	425	91	140	3.73	103	1
2019	0	53	2	2	1	8	40	40	1	1	1	1	1	1	1	1	2	1	0	0	0	0	438	370	140	3.9	Nessuno oltre BZD	12	9	21.6	0.38	438	370	43	140	3.9	102	0
2019	1	36	0	3	0	8	125	125	1	1	1	1	1	1	1	1	3	1	0	0	0	0	390	399	142	3.69	Depakin 1000mg/die. Ossicodone+Naloxone 30mg/15mg/die. Agomelatina 25mg/die. Levosulpiride 48mg/die.	19	14	28.3	0.33	390	399	63	142	3.69	100	0
2019	0	44	0	1	2	8	50	50	1	0	0	1	2	1	1	1	3	1	0	0	0	0	400	406	139	4.27	Depakin 1000mg/die.	22	27	26.2	0.78	400	406	62	139	4.27	98	0
2019	1	45	1	3	0	8	100	100	1	1	1	1	1	1	1	1	1	1	0	0	1	0	528	419	141	4.09	Aripiprazolo 1fiala/28giorni.	20	13	18.3	0.23	528	419	38	141	4.09	103	0
2019	1	38	0	2	0	8	25	25	0	1	1	1	1	1	1	1	3	1	0	0	1	0	408	437	146*	4.27	Nessuno oltre BZD	19	54	23	0.38	408	437	69	146*	4.27	104	0
2019	0	55	0	2	1	8	200	200	1	1	0	1	1	1	2	1	3	1	0	1	1	0	434	461	142	3.96	Totalip 10mg/die.			25.4	0.33	434	461	68	142	3.96	106	0
2019	1	51	0	2	1	2	10	10	0	1	1	1	1	1	1	1	1	1	0	0	0	0	360	412	139	4.16	Topiramato 200mg/die. Aripiprazolo 10mg/die. Sertralina 200mg/die. Eutirox 200mcg/die. Acarbosio 150mg/die.	25	8	25.1	0.38	360	412	79	139	4.16	107	1
2019	1	42	0	2	0	8	150	150	1	0	0	1	3	1	1	1	3	1	0	0	0	0	424	419	139	3.63	Nessuno oltre BZD	10	13	23.6	0.2	424	419	59	139	3.63	102	0
2019	1	56	1	1	3	8	20	20	0	0	0	1	1	1	2	1	3	1	0	0	0	0	460	443	140	4.15	Escitalopram 10-20mg/die.	25	17	23.9	0.29	460	443	56	140	4.15	101	1
2019	0	45	0	1	3	8	50	50	1	1	1	1	1	1	1	1	3	1	0	0	0	0	392	431	137	4.09	Venlafaxina 37,5mg/die.	32	32	28	0.25	392	431	73	137	4.09	103	1
2019	0	39	1	2	2	8	27	27	1	1	1	1	1	1	1	1	3	1	0	0	0	0	418	418	142	3.93	Depakin 1000mg/die. Sertralina 50mg/die.Olanzapina 2,5mg/die.	14	14	21.3	0.18	418	418	60	142	3.93	103	1
2019	1	33	1	2	1	8	50	50	1	1	1	1	1	1	1	1	3	1	0	0	0	0	428	448	139	4.09	Depakin 1000mg/die. Escitalopram 20mg/die.	8	7	19.7	0.24	428	448	66	139	4.09	103	1
2019	1	50	0	3	1	8	35	35	1	1	1	1	1	1	1	1	1	1	0	1	1	0	430	422	137	3.6	Trazodone 50mg/die.	42	18	16.7	0.5	430	422	58	137	3.6	97	0
2019	0	53	0	2	3	8	25	25	1	1	1	1	1	1	1	1	3	1	0	0	0	0	396	433	144	4.11	Depakin 1000mg/die. Pregabalin 750mg/die. Sertralina 100mg/die. Eutirox 125mcg/die. Clopidogrel 75mg/die. Bisoprololo 5mg/die. Ramipril 2,5mg/die.	47	23	38	0.64	396	433	72	144	4.11	104	0
2019	0	37	1	2	2	8	25	25	1	1	1	1	1	1	1	1	1	1	0	1	1	0	346	399	142	3.83	Depakin 1000mg/die. Promazina cloridrato 14mg/die.	48	21	31.5	0.48	346	399	80	142	3.83	104	0
2019	0	53	0	2	0	8	45	45	1	?	?				1		3		0	1	1	0	344	411	141	4.1	Depakin 1000mg/die. Triumeq 50mg/600mg/300mg/die.	17	24	16.9	0.26	344	411	86	141	4.1	106	0
2019	0	46	0	2	0	8	20	20	1	0	0	1	1	2	3	1	3	1	0	0	0	0	384	428	142	4.32	Depakin 1000mg/die. Paroxetina 20mg/die.	34	77	30.7	0.3	384	428	75	142	4.32	104	1
2019	0	59	2	2	2	8	150	150	1	1	1	1	1	1	1	1	2	1	0	1	1	0	410	422	142	4.02	Rivaroxaban 20mg/die. Pantoprazolo 40mg/die. Ezimega plus (omega 3) 1cp/die.	43	113	27.4	1.38	410	422	64	142	4.02	101	0
2019	1	41	0	3	2	2	15	15	1	1	1	1	1	1	1	1	3	1	0	0	1	0	456	411	143	4.28	Dato mancante	7	6		0.33	456	411	49	143	4.28	106	0
2020	0	54	1	2	0	8	200	200	1	1	1	1	1	1	1	1	1	1	0	0	0	0		441	137	3,37*	Depakin 1000mg/die. Fluoxetina 20mg/die. Trazodone 75mg/die. Eutirox 75mg/die.	14	21	24.5	0.62		441		137	3,37*	96	1
2020	0	56	0	2	1	2	7.5	7.5	1	1	0	1	1	1	1	1	3	1	0	0	0	0	356	426	144	4.5	Depakin 1000mg/die. Manidipina cloridrato 20mg/die. Nebivololo 5mg/die. Eutirox 125mg/die.	49	48	32.3	0.31	356	426	86	144	4.5	104	0
2020	1	50	0	2	0	8	50	50	1	1	1	1	1	1	1	1	1	1	0	1	1	0	448	432	140	3.83	Nessuno oltre BZD	15	14	25	0.91	448	432	56	140	3.83	103	0
2020	1	52	0	2	1	8	200	200	1	1	1	1	1	1	1	1	3	1	0	0	0	0	384	420	144	4.25	Depakin 1000mg/die. Colecalciferolo mensile.	23	27	25.4	<0.03	384	420	72	144	4.25	105	0
2020	0	70	2	3	1	8	50	50	1	1	1	1	1	1	1	1	1	1	0	1	1	0	380	410	143	3.91	Depakin 1000mg/die. Nebivololo 5mg/die.	41	78	31.1	0.57	380	410	70	143	3.91	106	0
2020	1	57	1	1	1	8	25	25	1	0	0	1	1	1	3	1	3	1	0	0	0	0	360	447	137	4	Paroxetina 20mg/die.	26	13	17.1	0.59	360	447	93	137	4	99	1
2020	0	40	0	3	1	8	75	75	1	1	1	1	1	1	1	1	1	1	0	1	1	0	406	441	142	4.7	Depakin 1000mg/die.	26	27	24	0.42	406	441	71	142	4.7	100	0
2020	1	49	0	3	3	8	22	22	1	1	1	1	1	1	1	1	3	1	0	0	0	0		438	139	4.03	Idroxizina 25mg/die.	17	10	20.7	0.18		438		139	4.03	103	0
2020	1	44	0	3	0	7	22.5	9	0	1	1	1	1	1	1	1	1	1	0	1	1	0	360	430	140	3.93	Nessuno oltre BZD	15	9	32.1	0.24	360	430	86	140	3.93	107	0
2020	0	45	0	3	1	8	15	15	1	1	1	1	1	1	1	1	2	1	0	0	1	0	366	427	139	3.93	Nessuno oltre BZD	168	44	26.7	0.55	366	427	82	139	3.93	103	0
2020	1	57	1	2	1	8	100	100	1	1	1	1	1	1	1	1	3	1	0	0	0	0	402	411	141	4.12	Paroxetina 20mg/die. Trazodone cloridrato 15mg/die.	22	31	29.1	0.25	402	411	63	141	4.12	101	1
2020	0	37	1	2	0	2	20	20	0	1	1	1	1	1	1	1	3	1	0	0	0	0	392	429	138	3.93	Depakin 1000mg/die. Disulfiram 400mg/die. Olanzapina 10mg/die. Lamotrigina 50mg/die. Escitalopram 10mg/die. Biperidene 4mg/die.	28	25	28.7	0.42	392	429	72	138	3.93	96	1
2020	1	39	0	3	0	8	56	56	1	0	0	1	1	3	1	1	3	1	0	0	0	0	432	401	140	3,21*	Escitalopram 20mg/die. Dimetilfumarato 480mg/die.	15.4	28	27.3	0.56	432	401	52	140	3,21*	105	1
2020	0	38	0	1	3	8	75	75	1	1	0	2	2	2	1	1	3	1	0	1	1	0	382	418	140	3.89	Depakin 1000mg/die.	25	35	30.4	0.24	382	418	72	140	3.89	103	0
2020	0	41	0	3	0	8	100	100	1	1	1	1	1	1	1	1	1	1	0	0	0	0	412	412	142	4.09	Depakin 1000mg/die.	39	67	28.6	0.39	412	412	60	142	4.09	105	0
2020	1	50	1	2	3	8	25	25	1	1	1	1	1	1	1	1	2	1	0	0	0	0	380	410	136	3.58	Escitalopram 10mg/die. Gestodene/Etinilestradiolo 60mcg/15mcg/die.	24	9	20.3	0.5	380	410	70	136	3.58	101	1
2020	1	50	1	2	1	2	15	15	1	1	1	1	1	1	1	1	3	1	0	1	1	0	384	414	140	4.73	Depakin 1000mg/die.	10	12	20.8	0.28	384	414	70	140	4.73	101	0
2020	1	50	0	2	1	8	100	100	1	1	1	1	1	1	1	1	2	1	0	0	0	0	412	438	143	4.31	Depakin 1000mg/die. Trazodone cloridrato 75mg/die.	31	16	28	0.34	412	438	68	143	4.31	103	0
2020	1	65	0	2	0	8	35	35	1	1	0	1	1	1	1	1	2	1	0	1	1	0	374	409	143	3.68	Depakin 1000mg/die.	24	48	23	0.38	374	409	72	143	3.68	106	0
2020	1	68	2	3	1	8	25	25	1	1	1	1	1	1	1	1	2	1	0	1	1	0	428	448	135	3.73	Depakin 1000mg/die. Metformina 500mg/die.	19	23	21.7	0.58	428	448	66	135	3.73	96	0
